# Supplementary material for: catena-Poly[zinc(II)-bis­[μ-5-(2-amino­phenyl)tetra­zolato]-κ3 N 1,N 5:N 2;κ3 N 2:N 1,N 5]
Source: Acta Crystallogr Sect E Struct Rep Online. 2008 Jul 16;64(Pt 8):m1033. doi: 10.1107/S1600536808021946 (PMC2962247; doi:10.1107/S1600536808021946)
Supplement: Supplementary file 1 [file e-64-m1033-sup1.cif]

##############################################################################
###                                                                        ###
###        Electronic paper (Acta Crystallographica Section E)             ###
###                                                                        ###
##############################################################################
#                                                                            #
# This CIF contains the data in a paper accepted for publication in Acta     #
# Crystallographica Section E. It conforms to the requirements of Notes      #
# for Authors for Section E, and has been peer reviewed under the auspices   #
# of the IUCr Commission on Journals.                                        #
#                                                                            #
# Full details of the Crystallographic Information File format               #
# are given in the paper "The Crystallographic Information File (CIF):       #
# a New Standard Archive File for Crystallography" by S. R. Hall, F. H.      #
# Allen and I. D. Brown [Acta Cryst. (1991), A47, 655-685].                  #
#                                                                            #
# The current version of the core CIF dictionary is obtainable from          #
# ftp://ftp.iucr.org/pub/cif_core.dic. The current version number is 2.4.    #
#                                                                            #
# Software is freely available for graphical display of the structure(s) in  #
# this CIF.  For information consult the CIF home page http://www.iucr.org/  #
# cif/home.html                                                              #
#                                                                            #
# This file may be used for bona fide research purposes within the           #
# scientific community so long as proper attribution is given to the journal # 
# article from which it was obtained.                                        #
#                                                                            #
##############################################################################
                                             
data_I
_audit_creation_method     SHELXL-97
_chemical_name_systematic
;
<i>catena</i>-Poly[zinc(II)-bis[\m-5-(2-aminophenyl)tetrazolato]-
\k^3^N^1^,N^5^:N^2^;\k^3^N^2^:N^1^,N^5^]
;
_chemical_name_common     ?
_chemical_formula_moiety     'C14 H12 N10 Zn'
_chemical_formula_sum     'C14 H12 N10 Zn'
_chemical_formula_iupac     '[Zn (C7 H6 N5)2]'
_chemical_formula_weight     385.71
_chemical_melting_point     ?
_symmetry_cell_setting     'monoclinic'
_symmetry_space_group_name_H-M     'C 2/c'
_symmetry_space_group_name_Hall     '-C 2yc'
loop_
    _symmetry_equiv_pos_as_xyz
    'x, y, z'
    '-x, y, -z+1/2'
    'x+1/2, y+1/2, z'
    '-x+1/2, y+1/2, -z+1/2'
    '-x, -y, -z'
    'x, -y, z-1/2'
    '-x+1/2, -y+1/2, -z'
    'x+1/2, -y+1/2, z-1/2'
_cell_length_a     10.6751(16)
_cell_length_b     10.9051(14)
_cell_length_c     25.321(5)
_cell_angle_alpha     90.00
_cell_angle_beta     94.972(13)
_cell_angle_gamma     90.00
_cell_volume     2936.6(8)
_cell_formula_units_Z     8
_cell_measurement_reflns_used     3668
_cell_measurement_theta_min     3.0369
_cell_measurement_theta_max     27.4680
_cell_measurement_temperature     298(2)
_exptl_crystal_description     block
_exptl_crystal_colour     colourless
_exptl_crystal_size_max     0.28
_exptl_crystal_size_mid     0.12
_exptl_crystal_size_min     0.10
_exptl_crystal_density_diffrn     1.745
_exptl_crystal_density_meas     ?
_exptl_crystal_density_method     'not measured'
_exptl_crystal_F_000     1568
_exptl_absorpt_coefficient_mu     1.696
_exptl_absorpt_correction_type     multi-scan
_exptl_absorpt_process_details     '(CrystalClear; Rigaku, 2005)'
_exptl_absorpt_correction_T_min     0.783
_exptl_absorpt_correction_T_max     0.844
_exptl_special_details
;
;
_diffrn_ambient_temperature     298(2)
_diffrn_radiation_type     MoK\a
_diffrn_radiation_wavelength     0.71073
_diffrn_radiation_source     'fine-focus sealed tube'
_diffrn_radiation_monochromator     graphite
_diffrn_measurement_device_type     'Rigaku Mercury2'
_diffrn_measurement_method     \w
_diffrn_detector_area_resol_mean     13.6612
_diffrn_reflns_number     14618
_diffrn_reflns_av_R_equivalents     0.0441
_diffrn_reflns_av_sigmaI/netI     0.0362
_diffrn_reflns_theta_min     3.04
_diffrn_reflns_theta_max     27.51
_diffrn_reflns_theta_full     27.51
_diffrn_measured_fraction_theta_max     0.993
_diffrn_measured_fraction_theta_full     0.993
_diffrn_reflns_limit_h_min     -13
_diffrn_reflns_limit_h_max     13
_diffrn_reflns_limit_k_min     -14
_diffrn_reflns_limit_k_max     14
_diffrn_reflns_limit_l_min     -32
_diffrn_reflns_limit_l_max     32
_diffrn_standards_number     ?
_diffrn_standards_interval_count     ?
_diffrn_standards_interval_time     ?
_diffrn_standards_decay_%     ?
_refine_special_details
;
 Refinement of F^2^ against ALL reflections.  The weighted R-factor wR and
 goodness of fit S are based on F^2^, conventional R-factors R are based
 on F, with F set to zero for negative F^2^. The threshold expression of
 F^2^ > 2sigma(F^2^) is used only for calculating R-factors(gt) etc. and is
 not relevant to the choice of reflections for refinement.  R-factors based
 on F^2^ are statistically about twice as large as those based on F, and R-
 factors based on ALL data will be even larger.
;
_reflns_number_total     3343
_reflns_number_gt     2859
_reflns_threshold_expression     I>2\s(I)
_refine_ls_structure_factor_coef     Fsqd
_refine_ls_matrix_type     full
_refine_ls_R_factor_all     0.0473
_refine_ls_R_factor_gt     0.0376
_refine_ls_wR_factor_gt     0.0865
_refine_ls_wR_factor_ref     0.0920
_refine_ls_goodness_of_fit_ref     1.090
_refine_ls_restrained_S_all     1.090
_refine_ls_number_reflns     3343
_refine_ls_number_parameters     226
_refine_ls_number_restraints     0
_refine_ls_hydrogen_treatment     constr
_refine_ls_weighting_scheme     calc
_refine_ls_weighting_details
         'calc w=1/[\s^2^(Fo^2^)+(0.0386P)^2^+3.3164P] where P=(Fo^2^+2Fc^2^)/3'
_atom_sites_solution_hydrogens     geom
_atom_sites_solution_primary     direct
_atom_sites_solution_secondary     difmap
_refine_ls_shift/su_max     0.001
_refine_ls_shift/su_mean     0.000
_refine_diff_density_max     0.369
_refine_diff_density_min     -0.701
_refine_ls_extinction_method     none
_refine_ls_extinction_coef     ?
loop_
    _atom_type_symbol
    _atom_type_description
    _atom_type_scat_dispersion_real
    _atom_type_scat_dispersion_imag
    _atom_type_scat_source
    'C' 'C' 0.0033 0.0016
                         'International Tables Vol C Tables 4.2.6.8 and 6.1.1.4'
    'H' 'H' 0.0000 0.0000
                         'International Tables Vol C Tables 4.2.6.8 and 6.1.1.4'
    'N' 'N' 0.0061 0.0033
                         'International Tables Vol C Tables 4.2.6.8 and 6.1.1.4'
    'O' 'O' 0.0106 0.0060
                         'International Tables Vol C Tables 4.2.6.8 and 6.1.1.4'
    'Zn' 'Zn' 0.2839 1.4301
                         'International Tables Vol C Tables 4.2.6.8 and 6.1.1.4'
_computing_data_collection     'CrystalClear (Rigaku, 2005)'
_computing_cell_refinement     'CrystalClear (Rigaku, 2005)'
_computing_data_reduction     'CrystalClear (Rigaku, 2005)'
_computing_structure_solution     'SHELXS97 (Sheldrick, 2008)'
_computing_structure_refinement     'SHELXL97 (Sheldrick, 2008)'
_computing_molecular_graphics     'SHELXTL/PC (Sheldrick, 2008)'
_computing_publication_material     'SHELXTL/PC (Sheldrick, 2008)'
loop_
    _atom_site_type_symbol
    _atom_site_label
    _atom_site_fract_x
    _atom_site_fract_y
    _atom_site_fract_z
    _atom_site_U_iso_or_equiv
    _atom_site_adp_type
    _atom_site_calc_flag
    _atom_site_refinement_flags
    _atom_site_occupancy
    _atom_site_disorder_assembly
    _atom_site_disorder_group
    Zn Zn1 0.16630(3) 0.40663(2) 0.032125(11) 0.02512(10) Uani d . 1 . .
    N N4 0.11712(19) 0.60243(17) 0.02478(8) 0.0249(4) Uani d . 1 . .
    N N10 0.0847(2) 0.4084(2) 0.10837(9) 0.0323(5) Uani d . 1 . .
    H H10A 0.0285 0.4696 0.1097 0.048 Uiso d R 1 . .
    H H10B 0.0438 0.3365 0.1038 0.048 Uiso d R 1 . .
    C C10 0.1638(2) 0.4052(2) 0.15692(10) 0.0288(5) Uani d . 1 . .
    N N9 0.3503(2) 0.49221(19) 0.04291(9) 0.0310(5) Uani d . 1 . .
    H H9A 0.4105 0.4343 0.0445 0.046 Uiso d R 1 . .
    H H9B 0.3521 0.5348 0.0125 0.046 Uiso d R 1 . .
    C C9 0.2582(2) 0.3162(2) 0.16320(9) 0.0272(5) Uani d . 1 . .
    N N8 0.24495(18) 0.23775(18) 0.06944(8) 0.0245(4) Uani d . 1 . .
    C C1 0.1781(2) 0.6906(2) 0.05410(10) 0.0252(5) Uani d . 1 . .
    C C2 0.2884(2) 0.6711(2) 0.09210(10) 0.0283(5) Uani d . 1 . .
    C C14 0.3353(3) 0.3134(3) 0.21067(10) 0.0346(6) Uani d . 1 . .
    H H14A 0.3983 0.2545 0.2154 0.041 Uiso calc R 1 . .
    C C3 0.3720(2) 0.5736(2) 0.08704(11) 0.0291(5) Uani d . 1 . .
    C C13 0.3197(3) 0.3964(3) 0.25076(12) 0.0438(7) Uani d . 1 . .
    H H13A 0.3718 0.3934 0.2821 0.053 Uiso calc R 1 . .
    C C4 0.4704(3) 0.5554(3) 0.12574(13) 0.0404(7) Uani d . 1 . .
    H H4A 0.5265 0.4913 0.1222 0.048 Uiso calc R 1 . .
    C C7 0.3079(3) 0.7491(3) 0.13564(11) 0.0360(6) Uani d . 1 . .
    H H7A 0.2553 0.8163 0.1385 0.043 Uiso calc R 1 . .
    C C6 0.4044(3) 0.7281(3) 0.17470(12) 0.0437(7) Uani d . 1 . .
    H H6A 0.4142 0.7788 0.2043 0.052 Uiso calc R 1 . .
    C C5 0.4859(3) 0.6316(3) 0.16940(13) 0.0451(7) Uani d . 1 . .
    H H5A 0.5515 0.6177 0.1953 0.054 Uiso calc R 1 . .
    C C11 0.1483(3) 0.4882(3) 0.19728(12) 0.0414(7) Uani d . 1 . .
    H H11A 0.0852 0.5470 0.1931 0.050 Uiso calc R 1 . .
    C C12 0.2265(3) 0.4838(3) 0.24397(12) 0.0473(8) Uani d . 1 . .
    H H12A 0.2160 0.5402 0.2708 0.057 Uiso calc R 1 . .
    C C8 0.2794(2) 0.2265(2) 0.12170(9) 0.0250(5) Uani d . 1 . .
    N N6 0.3457(2) 0.0666(2) 0.08495(9) 0.0380(6) Uani d . 1 . .
    N N5 0.3411(2) 0.1218(2) 0.13199(9) 0.0368(5) Uani d . 1 . .
    N N7 0.2890(2) 0.13536(19) 0.04763(8) 0.0280(4) Uani d . 1 . .
    N N1 0.1206(2) 0.79890(19) 0.04653(9) 0.0330(5) Uani d . 1 . .
    N N2 0.0204(2) 0.77701(19) 0.01204(9) 0.0334(5) Uani d . 1 . .
    N N3 0.01805(19) 0.65985(19) -0.00074(9) 0.0282(5) Uani d . 1 . .
loop_
    _atom_site_aniso_label
    _atom_site_aniso_U_11
    _atom_site_aniso_U_22
    _atom_site_aniso_U_33
    _atom_site_aniso_U_12
    _atom_site_aniso_U_13
    _atom_site_aniso_U_23
    Zn1 0.02992(17) 0.02214(16) 0.02306(16) 0.00230(11) 0.00100(11) 0.00016(11)
    N4 0.0276(10) 0.0202(10) 0.0265(10) 0.0028(8) 0.0004(8) 0.0011(8)
    N10 0.0334(12) 0.0362(12) 0.0277(11) 0.0113(9) 0.0041(9) 0.0050(9)
    C10 0.0350(14) 0.0262(12) 0.0257(12) 0.0023(10) 0.0051(10) 0.0031(10)
    N9 0.0311(11) 0.0215(10) 0.0408(13) 0.0045(9) 0.0056(9) 0.0009(9)
    C9 0.0312(13) 0.0276(12) 0.0230(12) -0.0015(10) 0.0028(10) 0.0027(10)
    N8 0.0295(10) 0.0217(10) 0.0221(10) 0.0045(8) 0.0017(8) 0.0006(8)
    C1 0.0270(12) 0.0208(11) 0.0284(12) 0.0000(9) 0.0056(9) 0.0001(10)
    C2 0.0278(12) 0.0253(12) 0.0317(13) -0.0025(10) 0.0016(10) 0.0010(10)
    C14 0.0381(15) 0.0354(14) 0.0292(13) -0.0008(12) -0.0025(11) 0.0022(11)
    C3 0.0292(13) 0.0240(12) 0.0343(14) -0.0020(10) 0.0029(10) 0.0024(10)
    C13 0.0549(19) 0.0487(18) 0.0266(14) -0.0089(15) -0.0029(13) -0.0062(13)
    C4 0.0330(14) 0.0339(14) 0.0528(18) 0.0008(12) -0.0044(13) 0.0080(13)
    C7 0.0381(15) 0.0323(14) 0.0371(15) -0.0016(12) 0.0011(12) -0.0038(12)
    C6 0.0459(17) 0.0455(17) 0.0382(16) -0.0079(14) -0.0051(13) -0.0047(14)
    C5 0.0386(16) 0.0472(17) 0.0467(18) -0.0071(14) -0.0130(13) 0.0094(14)
    C11 0.0539(18) 0.0321(14) 0.0396(16) 0.0081(13) 0.0128(13) -0.0022(12)
    C12 0.068(2) 0.0427(17) 0.0322(15) -0.0033(16) 0.0106(14) -0.0131(13)
    C8 0.0256(12) 0.0245(12) 0.0248(12) 0.0030(10) 0.0019(9) 0.0042(10)
    N6 0.0532(15) 0.0346(12) 0.0270(12) 0.0154(11) 0.0081(10) 0.0042(10)
    N5 0.0485(14) 0.0376(12) 0.0245(11) 0.0164(11) 0.0034(10) 0.0034(10)
    N7 0.0353(11) 0.0245(10) 0.0248(11) 0.0062(9) 0.0063(9) 0.0007(8)
    N1 0.0308(11) 0.0243(11) 0.0426(13) 0.0009(9) -0.0042(10) -0.0014(10)
    N2 0.0309(11) 0.0233(11) 0.0453(14) 0.0024(9) -0.0012(10) 0.0013(10)
    N3 0.0283(11) 0.0243(11) 0.0318(11) 0.0027(8) 0.0006(9) 0.0029(9)
_geom_special_details
;
 All esds (except the esd in the dihedral angle between two l.s. planes)
 are estimated using the full covariance matrix.  The cell esds are taken
 into account individually in the estimation of esds in distances, angles
 and torsion angles; correlations between esds in cell parameters are only
 used when they are defined by crystal symmetry.  An approximate (isotropic)
 treatment of cell esds is used for estimating esds involving l.s. planes.
;
loop_
    _geom_bond_atom_site_label_1
    _geom_bond_atom_site_label_2
    _geom_bond_site_symmetry_2
    _geom_bond_distance
    _geom_bond_publ_flag
    Zn1 N7 7 2.164(2) ?
    Zn1 N9 . 2.170(2) ?
    Zn1 N3 5_565 2.181(2) ?
    Zn1 N10 . 2.186(2) ?
    Zn1 N8 . 2.2027(19) ?
    Zn1 N4 . 2.2028(19) ?
    N4 N3 . 1.345(3) ?
    N4 C1 . 1.348(3) ?
    N10 C10 . 1.430(3) ?
    N10 H10A . 0.9000 ?
    N10 H10B . 0.9001 ?
    C10 C11 . 1.386(4) ?
    C10 C9 . 1.397(3) ?
    N9 C3 . 1.430(3) ?
    N9 H9A . 0.9000 ?
    N9 H9B . 0.9001 ?
    C9 C14 . 1.398(3) ?
    C9 C8 . 1.467(3) ?
    N8 C8 . 1.348(3) ?
    N8 N7 . 1.348(3) ?
    C1 N1 . 1.337(3) ?
    C1 C2 . 1.470(3) ?
    C2 C7 . 1.394(4) ?
    C2 C3 . 1.401(4) ?
    C14 C13 . 1.381(4) ?
    C14 H14A . 0.9300 ?
    C3 C4 . 1.387(4) ?
    C13 C12 . 1.377(4) ?
    C13 H13A . 0.9300 ?
    C4 C5 . 1.381(5) ?
    C4 H4A . 0.9300 ?
    C7 C6 . 1.384(4) ?
    C7 H7A . 0.9300 ?
    C6 C5 . 1.380(4) ?
    C6 H6A . 0.9300 ?
    C5 H5A . 0.9300 ?
    C11 C12 . 1.388(4) ?
    C11 H11A . 0.9300 ?
    C12 H12A . 0.9300 ?
    C8 N5 . 1.333(3) ?
    N6 N7 . 1.312(3) ?
    N6 N5 . 1.339(3) ?
    N7 Zn1 7 2.164(2) ?
    N1 N2 . 1.342(3) ?
    N2 N3 . 1.318(3) ?
    N3 Zn1 5_565 2.181(2) ?
loop_
    _geom_angle_atom_site_label_1
    _geom_angle_atom_site_label_2
    _geom_angle_atom_site_label_3
    _geom_angle_site_symmetry_1
    _geom_angle_site_symmetry_3
    _geom_angle
    _geom_angle_publ_flag
    N7 Zn1 N9 7 . 86.46(8) ?
    N7 Zn1 N3 7 5_565 81.63(8) ?
    N9 Zn1 N3 . 5_565 165.18(8) ?
    N7 Zn1 N10 7 . 164.38(9) ?
    N9 Zn1 N10 . . 108.10(9) ?
    N3 Zn1 N10 5_565 . 84.76(9) ?
    N7 Zn1 N8 7 . 96.71(7) ?
    N9 Zn1 N8 . . 89.91(8) ?
    N3 Zn1 N8 5_565 . 100.18(8) ?
    N10 Zn1 N8 . . 78.16(8) ?
    N7 Zn1 N4 7 . 101.33(8) ?
    N9 Zn1 N4 . . 78.48(8) ?
    N3 Zn1 N4 5_565 . 95.19(8) ?
    N10 Zn1 N4 . . 87.46(8) ?
    N8 Zn1 N4 . . 157.80(8) ?
    N3 N4 C1 . . 104.77(18) ?
    N3 N4 Zn1 . . 131.56(16) ?
    C1 N4 Zn1 . . 123.01(16) ?
    C10 N10 Zn1 . . 120.53(17) ?
    C10 N10 H10A . . 109.5 ?
    Zn1 N10 H10A . . 110.9 ?
    C10 N10 H10B . . 109.5 ?
    Zn1 N10 H10B . . 96.0 ?
    H10A N10 H10B . . 109.5 ?
    C11 C10 C9 . . 120.0(2) ?
    C11 C10 N10 . . 121.2(2) ?
    C9 C10 N10 . . 118.8(2) ?
    C3 N9 Zn1 . . 116.66(16) ?
    C3 N9 H9A . . 109.5 ?
    Zn1 N9 H9A . . 109.8 ?
    C3 N9 H9B . . 109.5 ?
    Zn1 N9 H9B . . 101.6 ?
    H9A N9 H9B . . 109.5 ?
    C10 C9 C14 . . 118.6(2) ?
    C10 C9 C8 . . 122.4(2) ?
    C14 C9 C8 . . 119.0(2) ?
    C8 N8 N7 . . 104.58(19) ?
    C8 N8 Zn1 . . 123.94(16) ?
    N7 N8 Zn1 . . 130.57(15) ?
    N1 C1 N4 . . 110.9(2) ?
    N1 C1 C2 . . 123.6(2) ?
    N4 C1 C2 . . 125.4(2) ?
    C7 C2 C3 . . 118.9(2) ?
    C7 C2 C1 . . 119.1(2) ?
    C3 C2 C1 . . 122.0(2) ?
    C13 C14 C9 . . 121.2(3) ?
    C13 C14 H14A . . 119.4 ?
    C9 C14 H14A . . 119.4 ?
    C4 C3 C2 . . 119.5(3) ?
    C4 C3 N9 . . 121.7(2) ?
    C2 C3 N9 . . 118.8(2) ?
    C12 C13 C14 . . 119.6(3) ?
    C12 C13 H13A . . 120.2 ?
    C14 C13 H13A . . 120.2 ?
    C5 C4 C3 . . 120.7(3) ?
    C5 C4 H4A . . 119.6 ?
    C3 C4 H4A . . 119.6 ?
    C6 C7 C2 . . 121.0(3) ?
    C6 C7 H7A . . 119.5 ?
    C2 C7 H7A . . 119.5 ?
    C5 C6 C7 . . 119.6(3) ?
    C5 C6 H6A . . 120.2 ?
    C7 C6 H6A . . 120.2 ?
    C6 C5 C4 . . 120.2(3) ?
    C6 C5 H5A . . 119.9 ?
    C4 C5 H5A . . 119.9 ?
    C10 C11 C12 . . 120.3(3) ?
    C10 C11 H11A . . 119.9 ?
    C12 C11 H11A . . 119.9 ?
    C13 C12 C11 . . 120.3(3) ?
    C13 C12 H12A . . 119.8 ?
    C11 C12 H12A . . 119.8 ?
    N5 C8 N8 . . 111.0(2) ?
    N5 C8 C9 . . 122.4(2) ?
    N8 C8 C9 . . 126.6(2) ?
    N7 N6 N5 . . 109.5(2) ?
    C8 N5 N6 . . 105.5(2) ?
    N6 N7 N8 . . 109.5(2) ?
    N6 N7 Zn1 . 7 115.23(16) ?
    N8 N7 Zn1 . 7 132.09(16) ?
    C1 N1 N2 . . 105.5(2) ?
    N3 N2 N1 . . 109.2(2) ?
    N2 N3 N4 . . 109.6(2) ?
    N2 N3 Zn1 . 5_565 114.14(16) ?
    N4 N3 Zn1 . 5_565 131.85(16) ?
loop_
    _geom_hbond_atom_site_label_D
    _geom_hbond_atom_site_label_H
    _geom_hbond_atom_site_label_A
    _geom_hbond_site_symmetry_A
    _geom_hbond_distance_DH
    _geom_hbond_distance_HA
    _geom_hbond_distance_DA
    _geom_hbond_angle_DHA
    N10 H10A N6 3_455 0.90 2.26 3.095(3) 154.1
    N9 H9A N2 3_545 0.90 2.27 3.108(3) 154.5
    N9 H9B N1 7_565 0.90 2.38 3.246(3) 160.3
    N9 H9B N2 7_565 0.90 2.57 3.242(3) 132.1
data_global
_journal_date_recd_electronic     2008-07-06
_journal_date_accepted     2008-07-14
_journal_name_full     'Acta Crystallographica, Section E'
_journal_year     2008
_journal_volume     64
_journal_issue      8
_journal_page_first     m1033
_journal_page_last     m1033
_journal_paper_category     QM
_journal_coeditor_code     RZ2234
_publ_contact_author_name     'Xiao-Chun Wen'
_publ_contact_author_address
;
Ordered Matter Science Research Center, College of Chemistry and Chemical
Engineering, Southeast UniVersity,
Nanjing 210096, P. R. China
;
_publ_contact_author_email     fudavid88@yahoo.com.cn
_publ_contact_author_fax     '86-25-52090626'
_publ_contact_author_phone     '86-25-52090626'
_publ_section_title
;\
<i>catena</i>-Poly[zinc(II)-bis[\m-5-(2-aminophenyl)tetrazolato]-\
\k^3^<i>N</i>^1^,<i>N</i>^5^:<i>N</i>^2^;\k^3^<i>N</i>^2^:<i>N</i>^1^,\
<i>N</i>^5^]
;
loop_
    _publ_author_name
    _publ_author_footnote
    _publ_author_address
    'Xiao-Chun Wen' .
;
Ordered Matter Science Research Center
College of Chemistry and Chemical Engineering
Southeast University
Nanjing 210096
People's Republic of China
;
