# Supplementary material for: catena-Poly[zinc(II)-bis­[μ-5-(2-amino­phenyl)tetra­zolato]-κ3 N 1,N 5:N 2;κ3 N 2:N 1,N 5]
Source: Acta Crystallogr Sect E Struct Rep Online. 2008 Jul 16;64(Pt 8):m1033. doi: 10.1107/S1600536808021946 (PMC2962247; doi:10.1107/S1600536808021946)
Supplement: Supplementary file 2 [file e-64-m1033-Isup2.hkl]

# 
# h,k,l, Fc-squared, Fo-squared, sigma(Fo-squared) and status flag 
# 
data_I
_shelx_title ' shelxl in C2/c' 
_shelx_refln_list_code          4 
_shelx_F_calc_maximum      388.58 
_exptl_crystal_F_000      1568.00 
_reflns_d_resolution_high  0.7694 
 
loop_ 
 _symmetry_equiv_pos_as_xyz 
 'x, y, z' 
 '-x, y, -z+1/2' 
 'x+1/2, y+1/2, z' 
 '-x+1/2, y+1/2, -z+1/2' 
 '-x, -y, -z' 
 'x, -y, z-1/2' 
 '-x+1/2, -y+1/2, -z' 
 'x+1/2, -y+1/2, z-1/2' 
 
_cell_length_a    10.6751 
_cell_length_b    10.9051 
_cell_length_c    25.3208 
_cell_angle_alpha  90.000 
_cell_angle_beta   94.972 
_cell_angle_gamma  90.000 
 
_shelx_F_squared_multiplier     1.000 
 
loop_ 
 _refln_index_h 
 _refln_index_k 
 _refln_index_l 
 _refln_F_squared_calc 
 _refln_F_squared_meas 
 _refln_F_squared_sigma 
 _refln_observed_status 
   2   0   0    90933.96    84476.55   1504.74 o 
   4   0   0    14158.88    13686.99    155.57 o 
   6   0   0    50981.21    51307.37   1101.58 o 
   8   0   0       16.78       24.67     34.17 o 
  10   0   0     1638.73     2085.19    196.22 o 
  12   0   0     3427.18     3849.54    644.43 o 
   3   1   0    69162.45    67467.38    496.03 o 
   5   1   0     3787.16     3275.59     75.69 o 
   7   1   0      967.20      988.89     45.12 o 
   9   1   0     5996.66     5933.64    119.92 o 
  11   1   0     1184.96     1325.19    117.57 o 
  13   1   0      714.78      641.35     77.88 o 
   0   2   0      146.63      170.71     10.24 o 
   2   2   0      377.84      524.69     28.94 o 
   4   2   0    24714.28    25722.68    244.08 o 
   6   2   0     9375.54     9712.55    178.19 o 
   8   2   0      671.43      749.12     76.96 o 
  10   2   0     1708.37     1707.14     92.89 o 
  12   2   0      251.90      316.86     52.39 o 
   1   3   0      748.65      639.15     33.00 o 
   3   3   0      525.61      412.59     21.79 o 
   5   3   0      443.52      446.76     36.24 o 
   7   3   0      646.20      804.48     41.30 o 
   9   3   0     1057.81     1106.96     63.93 o 
  11   3   0       50.49       76.97     43.56 o 
  13   3   0        5.80       65.04     47.83 o 
   0   4   0    14882.99    14926.62    175.57 o 
   2   4   0       88.08       56.16     15.18 o 
   4   4   0     7241.37     7366.96    153.65 o 
   6   4   0    13896.66    14874.49    232.77 o 
   8   4   0     1982.46     2274.77    108.89 o 
  10   4   0       83.61      126.65     26.66 o 
  12   4   0      928.23      988.65    100.16 o 
   1   5   0    29321.38    29348.27    417.21 o 
   3   5   0    47371.57    47667.22    497.97 o 
   5   5   0      245.55      173.18     25.19 o 
   7   5   0     4536.96     4872.45    129.09 o 
   9   5   0     4460.62     4958.87    162.78 o 
  11   5   0      369.17      327.46     37.86 o 
   0   6   0    32372.13    31673.21    648.46 o 
   2   6   0     2896.41     2649.45     75.53 o 
   4   6   0    10255.06    10664.02    146.00 o 
   6   6   0     4683.68     4838.35    120.89 o 
   8   6   0     1265.69     1293.36    100.38 o 
  10   6   0      286.01      305.44     34.68 o 
  12   6   0     1507.21     1459.56    170.78 o 
   1   7   0       14.22       61.35     14.33 o 
   3   7   0     7854.78     8043.57    131.86 o 
   5   7   0      595.31      636.61     49.40 o 
   7   7   0      199.81      257.76     45.85 o 
   9   7   0     3211.76     3507.07    215.44 o 
  11   7   0      557.93      605.54     70.94 o 
   0   8   0      399.86      389.24     55.55 o 
   2   8   0      262.07      262.48     27.85 o 
   4   8   0      179.56      144.84     37.53 o 
   6   8   0        0.32       14.68     57.36 o 
   8   8   0       20.24       67.03     52.86 o 
  10   8   0        0.11       91.48     31.79 o 
   1   9   0      315.92      302.04     47.19 o 
   3   9   0     7294.33     7609.35    231.53 o 
   5   9   0      268.99      269.39     37.12 o 
   7   9   0       23.19       40.49     34.82 o 
   9   9   0      382.44      384.17     89.76 o 
   0  10   0    13190.86    13628.52    855.34 o 
   2  10   0     2940.90     3087.32    113.58 o 
   4  10   0     8782.08     9367.68    224.56 o 
   6  10   0     4328.36     4438.08    169.64 o 
   8  10   0      371.86      436.93     66.06 o 
   1  11   0     3806.44     3826.74    146.31 o 
   3  11   0     1574.22     1658.51    124.73 o 
   5  11   0      283.05      294.41     41.31 o 
   7  11   0     1333.77     1192.07    103.70 o 
   0  12   0     5172.38     5731.16    253.41 o 
   2  12   0     1534.52     1464.06    103.84 o 
   4  12   0      623.27      582.96     80.11 o 
   6  12   0     1197.16     1120.04     93.14 o 
   1  13   0        6.76        6.25     37.42 o 
   3  13   0       27.62       12.44     34.79 o 
   5  13   0      159.85      106.64     46.46 o 
   0  14   0      275.87      249.73     71.42 o 
   2  14   0      535.90      370.64     62.36 o 
 -13   1   1      216.90      149.00     37.68 o 
 -11   1   1     8139.44     8705.13    302.48 o 
  -9   1   1       47.84       67.24     18.76 o 
  -7   1   1     1023.58      950.89     51.42 o 
  -5   1   1     1314.27     1082.14     27.93 o 
  -3   1   1    37682.31    37131.89    340.21 o 
   3   1   1     4477.01     4250.89     47.25 o 
   5   1   1     3660.29     3358.90     80.09 o 
   7   1   1      311.66      271.81     43.24 o 
   9   1   1       22.65       53.37     36.20 o 
  11   1   1     3994.48     4119.66    137.57 o 
  13   1   1       87.40      127.69     59.92 o 
 -12   2   1     1501.99     1386.29    110.66 o 
 -10   2   1      986.69      908.57     56.38 o 
  -8   2   1     9454.43    10099.99    228.65 o 
  -6   2   1       38.87       82.82     20.00 o 
  -4   2   1    18047.90    17208.02    168.73 o 
   0   2   1      838.97      712.30     16.15 o 
   2   2   1    43133.16    40729.14    262.48 o 
   4   2   1    46933.75    46039.74    343.00 o 
   6   2   1      539.20      625.35     43.86 o 
   8   2   1     2706.29     2818.69    103.07 o 
  10   2   1     4224.29     4477.63    155.18 o 
  12   2   1      168.07      246.50     38.57 o 
 -13   3   1      786.22      730.43     77.69 o 
 -11   3   1     2564.65     2418.31    160.84 o 
  -9   3   1      426.97      511.37     66.41 o 
  -7   3   1    15222.26    16034.02    440.89 o 
  -5   3   1    33989.07    34986.16    411.44 o 
  -3   3   1      797.52      800.87     39.19 o 
  -1   3   1    28143.41    27266.97    241.67 o 
   1   3   1    76220.19    71336.11    748.82 o 
   3   3   1     4281.50     4338.54     60.61 o 
   5   3   1    23826.28    24347.51    286.57 o 
   7   3   1    26496.02    27358.95    841.52 o 
   9   3   1     1258.91     1288.93    102.58 o 
  11   3   1     3595.41     3988.58    132.73 o 
  13   3   1     2388.93     2751.01    211.76 o 
 -12   4   1       36.05       25.87     81.62 o 
 -10   4   1     5363.65     5732.98    181.44 o 
  -8   4   1    14712.55    15933.15    347.29 o 
  -6   4   1        2.68       46.01     17.36 o 
  -4   4   1    10533.91     9970.83    253.87 o 
  -2   4   1    29411.42    28973.12    280.63 o 
   0   4   1      515.03      469.40     27.96 o 
   2   4   1    11707.26    11220.66    119.12 o 
   4   4   1    13039.93    12571.29    140.65 o 
   6   4   1      182.09      194.33     47.37 o 
   8   4   1     4224.56     4803.05    102.05 o 
  10   4   1     2126.36     2309.80    181.02 o 
  12   4   1       96.57       71.27     33.24 o 
 -11   5   1      507.58      467.58     51.94 o 
  -9   5   1      208.09      172.60     26.41 o 
  -7   5   1       48.89       74.28     18.62 o 
  -5   5   1      102.61      110.33     14.13 o 
  -3   5   1      408.13      458.88     31.21 o 
  -1   5   1      160.51      158.58     18.21 o 
   1   5   1     6618.30     7018.73    173.95 o 
   3   5   1     5207.77     6068.38    131.43 o 
   5   5   1      243.62      204.99     16.60 o 
   7   5   1      196.63      189.53     27.34 o 
   9   5   1       11.11       70.97     19.44 o 
  11   5   1      242.80      210.47     30.49 o 
 -12   6   1      203.46      149.73     75.18 o 
 -10   6   1     2450.93     2161.97    151.97 o 
  -8   6   1     1763.15     1850.09    156.07 o 
  -6   6   1      454.18      587.74     53.45 o 
  -4   6   1     5223.26     5113.01     88.75 o 
  -2   6   1      717.73      646.99     44.75 o 
   0   6   1        3.53       34.25      8.75 o 
   2   6   1      571.17      603.37     41.16 o 
   4   6   1     8269.20     8313.83    128.74 o 
   6   6   1      226.72      248.63     31.58 o 
   8   6   1       20.31       52.64     20.61 o 
  10   6   1     1912.55     1966.60    133.55 o 
  12   6   1      135.92       66.62     38.94 o 
 -11   7   1     2489.42     2382.47    179.29 o 
  -9   7   1      381.35      380.75     64.41 o 
  -7   7   1     3026.84     3152.45    139.88 o 
  -5   7   1     2732.76     3112.25     98.17 o 
  -3   7   1       53.49      103.81     24.04 o 
  -1   7   1    10951.25    11572.77    193.23 o 
   1   7   1    22755.55    23579.29    338.26 o 
   3   7   1     1881.19     1971.88     67.38 o 
   5   7   1     2844.73     2875.58     88.95 o 
   7   7   1     5937.04     6247.53    206.99 o 
   9   7   1      322.06      343.30     55.93 o 
  11   7   1      355.04      539.95     61.24 o 
 -10   8   1     1399.12     1314.88     80.42 o 
  -8   8   1     8936.77     9955.76    323.90 o 
  -6   8   1     1136.78     1040.50     84.12 o 
  -4   8   1     2954.28     3015.72     87.29 o 
  -2   8   1    13917.80    14897.04    282.14 o 
   0   8   1      488.34      512.87     52.59 o 
   2   8   1    15157.33    16348.36    305.61 o 
   4   8   1     6936.82     7372.52    137.77 o 
   6   8   1      887.78      936.35     77.67 o 
   8   8   1     2535.61     2889.28    203.43 o 
  10   8   1     1341.02     1503.88    105.86 o 
  -9   9   1        3.73       29.31     61.16 o 
  -7   9   1     3311.82     3533.49    155.18 o 
  -5   9   1     1300.21     1405.51     81.29 o 
  -3   9   1      222.66      204.62     29.31 o 
  -1   9   1     1490.42     1678.58     91.78 o 
   1   9   1     1249.45     1274.87     67.18 o 
   3   9   1        2.60       31.53     14.57 o 
   5   9   1     2865.83     3141.86    126.33 o 
   7   9   1     3756.18     4426.92    251.36 o 
   9   9   1      317.50      299.61     67.90 o 
  -8  10   1      195.20      100.34     44.90 o 
  -6  10   1      333.08      362.22     46.20 o 
  -4  10   1     1315.71     1339.72    107.26 o 
  -2  10   1     1607.87     1417.23    114.04 o 
   0  10   1      512.90      482.19     33.76 o 
   2  10   1      515.01      594.81     52.65 o 
   4  10   1      417.54      494.24     58.91 o 
   6  10   1      628.41      759.90     70.72 o 
   8  10   1      131.23       77.89     36.26 o 
  -7  11   1      427.28      425.32     52.94 o 
  -5  11   1        1.96       49.50     34.00 o 
  -3  11   1      157.39      162.23     38.38 o 
  -1  11   1      328.13      354.05     49.43 o 
   1  11   1        6.26       87.04     21.22 o 
   3  11   1       65.64       62.24     26.25 o 
   5  11   1      135.63      113.75     34.20 o 
   7  11   1      595.78      467.40     51.49 o 
  -6  12   1      143.60      184.51     44.28 o 
  -4  12   1      286.80      277.20     42.81 o 
  -2  12   1     1122.07     1069.24     81.30 o 
   0  12   1     3492.28     3153.22    187.28 o 
   2  12   1      101.16       94.41     32.31 o 
   4  12   1      591.40      598.99     77.38 o 
   6  12   1        5.60       10.80     26.05 o 
  -5  13   1     1737.22     1256.25    208.51 o 
  -3  13   1     1638.82     1562.33    168.06 o 
  -1  13   1      974.85      799.83     88.71 o 
   1  13   1     2287.60     2145.69    178.79 o 
   3  13   1      244.87       83.07     70.16 o 
   5  13   1      730.99      667.68     78.39 o 
  -2  14   1      991.97      620.80    172.38 o 
   0  14   1      324.40      286.08     38.59 o 
 -12   0   2     1099.76     1063.35    105.44 o 
 -10   0   2     6661.48     7031.48    345.71 o 
  -8   0   2      967.59     1147.18     78.01 o 
  -6   0   2     9177.14     8441.30    244.86 o 
  -4   0   2     1856.77     1614.96     64.39 o 
  -2   0   2     4498.24     4165.40     39.84 o 
   2   0   2      135.83      173.37     12.26 o 
   4   0   2    17340.27    16712.36    233.15 o 
   6   0   2    39626.70    41331.86    724.66 o 
   8   0   2     1228.62     1253.48     96.31 o 
  10   0   2     1073.78     1064.35    109.19 o 
  12   0   2      376.59      356.39     60.10 o 
 -13   1   2      644.57      636.92     73.43 o 
 -11   1   2      760.12      766.09     72.65 o 
  -9   1   2     2413.27     2215.54     70.27 o 
  -7   1   2     5019.93     4908.65     90.51 o 
  -5   1   2     2370.80     2146.37     75.46 o 
  -3   1   2      992.30      902.39     29.95 o 
  -1   1   2    74731.19    61031.26   2880.86 o 
   1   1   2     1240.70     1028.12     22.26 o 
   3   1   2    36480.73    33749.74    253.09 o 
   5   1   2    13417.58    12757.63    142.55 o 
   7   1   2        7.31       12.63     12.49 o 
   9   1   2     5165.67     5320.96    139.73 o 
  11   1   2     2763.77     2814.74    220.20 o 
  13   1   2      107.55       23.32     60.85 o 
 -12   2   2      359.73      312.74     43.66 o 
 -10   2   2     1300.72     1293.64     90.40 o 
  -8   2   2     4003.39     4216.25    184.33 o 
  -6   2   2     6759.62     6821.34    113.32 o 
  -4   2   2    32511.88    32730.96    277.68 o 
  -2   2   2     1461.44     1390.21     36.89 o 
   0   2   2      195.87      239.68     12.96 o 
   2   2   2     6059.56     5584.96     48.25 o 
   4   2   2     6769.57     6639.46     64.92 o 
   6   2   2       68.47       13.09     13.49 o 
   8   2   2        9.77       50.88     23.00 o 
  10   2   2       15.33       73.78     19.21 o 
  12   2   2      526.37      481.40     81.95 o 
 -13   3   2      704.74      478.27     75.34 o 
 -11   3   2        1.58       36.22     25.65 o 
  -9   3   2     1419.67     1518.72     87.11 o 
  -7   3   2     1554.90     1637.32    119.52 o 
  -5   3   2     7162.18     8021.69    215.49 o 
  -3   3   2    18573.32    19695.18    198.79 o 
  -1   3   2    17761.69    17027.49    144.71 o 
   1   3   2    15386.80    14295.50    164.92 o 
   3   3   2     6267.07     5749.03     53.48 o 
   5   3   2     2250.36     2411.66     63.84 o 
   7   3   2      213.43      232.04     33.83 o 
   9   3   2       19.70       62.59     44.49 o 
  11   3   2      190.78      214.34     40.03 o 
  13   3   2        3.41       16.76     45.67 o 
 -12   4   2      253.03      239.23     47.05 o 
 -10   4   2     1101.05     1137.22    108.55 o 
  -8   4   2      647.63      804.04     44.92 o 
  -6   4   2     2029.97     2115.78     72.62 o 
  -4   4   2     7096.79     6945.50    143.89 o 
  -2   4   2       18.24       10.03     11.58 o 
   0   4   2    18815.26    18239.24    143.99 o 
   2   4   2    18879.52    18249.18    164.46 o 
   4   4   2     1964.60     2044.01     55.24 o 
   6   4   2     2056.06     2194.79     83.69 o 
   8   4   2      941.16     1078.44     56.97 o 
  10   4   2      720.65      728.12     57.14 o 
  12   4   2      138.40      185.48     55.43 o 
 -11   5   2        7.90       -9.70     26.66 o 
  -9   5   2     1567.35     1755.21    108.50 o 
  -7   5   2     4630.96     4752.23    127.29 o 
  -5   5   2     1164.12     1123.45     74.38 o 
  -3   5   2    18755.40    17619.86    195.47 o 
  -1   5   2    31592.93    30951.75    329.19 o 
   1   5   2    15506.51    16565.18    199.92 o 
   3   5   2    46471.07    48257.14    553.19 o 
   5   5   2     4255.25     4007.40     68.35 o 
   7   5   2     2658.01     2997.45    149.61 o 
   9   5   2     1613.70     1693.09    136.11 o 
  11   5   2      105.47       65.36     31.16 o 
 -12   6   2      849.36      644.16    101.45 o 
 -10   6   2     3760.26     4008.78    154.58 o 
  -8   6   2       26.32       16.98     27.68 o 
  -6   6   2     4217.42     4407.29    128.77 o 
  -4   6   2     7410.79     7225.67    104.58 o 
  -2   6   2     2021.21     2058.39     56.92 o 
   0   6   2    19013.00    18500.69    204.65 o 
   2   6   2    12416.57    12458.93    216.47 o 
   4   6   2      464.22      457.45     29.26 o 
   6   6   2     2727.97     2861.98    116.77 o 
   8   6   2      497.54      630.28     59.74 o 
  10   6   2      207.46      284.02     60.61 o 
  12   6   2     1788.22     1992.84    180.87 o 
 -11   7   2       55.69       94.75     33.16 o 
  -9   7   2     4738.98     4951.34    123.60 o 
  -7   7   2     1268.35     1202.75     93.17 o 
  -5   7   2      101.03       83.33     18.79 o 
  -3   7   2     8578.33     8634.91    136.58 o 
  -1   7   2     1310.58     1333.36     81.24 o 
   1   7   2      142.18      237.73     23.43 o 
   3   7   2    21031.80    22095.28    327.65 o 
   5   7   2     1004.56     1199.24     65.05 o 
   7   7   2        1.75       49.01     47.98 o 
   9   7   2     1757.31     1888.20    222.23 o 
  11   7   2      403.90      391.82     42.76 o 
 -10   8   2        0.85       19.64     29.42 o 
  -8   8   2      244.37      171.00     44.66 o 
  -6   8   2      389.91      380.79     30.97 o 
  -4   8   2     1132.51     1168.73     61.16 o 
  -2   8   2      406.83      374.49     38.50 o 
   0   8   2      201.77      210.52     24.31 o 
   2   8   2        4.44       42.41     22.34 o 
   4   8   2        0.12       31.60     14.25 o 
   6   8   2      108.19       27.10     49.30 o 
   8   8   2        2.91       14.08     55.22 o 
  10   8   2      534.29      463.09     58.30 o 
  -9   9   2      509.24      576.15     66.02 o 
  -7   9   2       90.17      113.50     75.11 o 
  -5   9   2     2765.88     2871.05    121.26 o 
  -3   9   2      522.67      539.17     50.55 o 
  -1   9   2       13.57       35.16     18.18 o 
   1   9   2       32.26       26.62     24.70 o 
   3   9   2     7520.69     7520.98    249.04 o 
   5   9   2     1301.90     1172.42     68.12 o 
   7   9   2      285.10      308.69     59.68 o 
   9   9   2       80.18       96.29     50.96 o 
  -8  10   2       40.07       55.12     51.16 o 
  -6  10   2     2933.60     2926.11    159.01 o 
  -4  10   2     9466.85    10149.56    252.10 o 
  -2  10   2     2069.96     2040.74    117.79 o 
   0  10   2     4614.52     4502.95    132.54 o 
   2  10   2     7190.71     7650.89    242.65 o 
   4  10   2     1318.94     1342.22    111.71 o 
   6  10   2     1541.93     1596.27     95.53 o 
   8  10   2      856.83      787.59     77.59 o 
  -7  11   2     1475.28     1394.45    131.37 o 
  -5  11   2        2.50       90.29     32.10 o 
  -3  11   2     5428.22     5806.54    181.52 o 
  -1  11   2    14188.23    15144.87    394.50 o 
   1  11   2     1698.91     1590.58    134.83 o 
   3  11   2      973.24      918.20     75.04 o 
   5  11   2     2912.20     3242.73    361.30 o 
   7  11   2      162.01      164.46     39.10 o 
  -6  12   2     1458.43     1349.08    114.25 o 
  -4  12   2      469.69      575.72     77.22 o 
  -2  12   2        0.49      -16.22     37.74 o 
   0  12   2     2108.10     1951.79    172.65 o 
   2  12   2      631.66      746.83     62.61 o 
   4  12   2       88.74       55.25     30.44 o 
   6  12   2      816.60      894.14     79.07 o 
  -5  13   2      436.96      284.43     59.62 o 
  -3  13   2      702.70      515.26     72.45 o 
  -1  13   2       16.78       34.54     48.99 o 
   1  13   2        2.16      -21.79     70.92 o 
   3  13   2      183.29      193.31     39.76 o 
   5  13   2      301.13      299.07     45.14 o 
   0  14   2        9.16       -6.36     46.94 o 
 -13   1   3       29.48      -16.32     48.06 o 
 -11   1   3     1265.98     1176.92    109.80 o 
  -9   1   3        8.96       42.02     15.59 o 
  -7   1   3      972.90     1070.58     61.55 o 
  -5   1   3     5433.19     5178.36    119.48 o 
  -3   1   3      202.45      187.30     14.01 o 
  -1   1   3     1118.81      957.83     19.72 o 
   1   1   3      308.25      206.20      8.50 o 
   3   1   3     4966.70     4533.69     60.99 o 
   5   1   3       57.11       59.81     10.62 o 
   7   1   3     1475.21     1530.29     64.88 o 
   9   1   3     5278.81     5604.30    204.55 o 
  11   1   3       42.28       99.64     58.16 o 
  13   1   3      202.63      214.51     44.84 o 
 -12   2   3     2727.95     2589.80    198.93 o 
 -10   2   3     1005.46      972.80     56.39 o 
  -8   2   3     3436.73     3485.57    129.85 o 
  -6   2   3       53.85       16.74     19.02 o 
  -4   2   3     8927.66     8452.29     73.69 o 
  -2   2   3     4936.91     5198.76     48.00 o 
   0   2   3     9892.73     9722.64     71.38 o 
   2   2   3    12983.90    11906.86    103.87 o 
   4   2   3    25870.74    24703.07    220.48 o 
   6   2   3      342.03      293.45     21.64 o 
   8   2   3      267.38      295.73     41.44 o 
  10   2   3     4317.32     4546.02    187.76 o 
  12   2   3      464.09      409.82     55.88 o 
 -13   3   3      328.32      339.90     48.94 o 
 -11   3   3     2126.98     2224.22    167.05 o 
  -9   3   3     3698.50     3743.80    129.69 o 
  -7   3   3     5353.69     5437.43    103.73 o 
  -5   3   3     4544.68     3579.06     94.97 o 
  -3   3   3      813.61      647.32     33.74 o 
  -1   3   3      691.64      698.39     47.83 o 
   1   3   3    37954.43    34281.80    592.95 o 
   3   3   3    10685.32    10289.15    103.02 o 
   5   3   3     1172.50      873.52     35.33 o 
   7   3   3    14698.86    15478.73    322.66 o 
   9   3   3      155.41      133.89     22.68 o 
  11   3   3       37.52       22.09     22.37 o 
  13   3   3      835.71      797.90     82.44 o 
 -12   4   3      924.11      836.16     98.53 o 
 -10   4   3     1516.64     1613.66    153.41 o 
  -8   4   3     8133.90     8763.17    190.17 o 
  -6   4   3      184.61      172.32     25.27 o 
  -4   4   3     7259.40     7487.37    154.78 o 
  -2   4   3    10968.73    10493.97    139.42 o 
   0   4   3     3361.68     3135.97     79.10 o 
   2   4   3     3829.14     4244.58     68.48 o 
   4   4   3     3485.62     3123.27     80.91 o 
   6   4   3     2631.74     2666.92     68.69 o 
   8   4   3      397.59      264.23     50.48 o 
  10   4   3     1839.05     1943.57    109.33 o 
  12   4   3     1161.81      998.07    142.84 o 
 -11   5   3      406.96      311.54     57.36 o 
  -9   5   3       87.22       39.98     54.05 o 
  -7   5   3      266.48      297.25     43.00 o 
  -5   5   3      560.82      526.82     31.46 o 
  -3   5   3      621.22      669.98     33.48 o 
  -1   5   3      811.76      906.62     46.82 o 
   1   5   3     5611.40     5880.30    133.17 o 
   3   5   3      128.63      130.09     12.50 o 
   5   5   3      308.61      394.86     31.96 o 
   7   5   3      548.15      637.06     51.82 o 
   9   5   3        0.89       35.27     20.80 o 
  11   5   3       53.58      105.97     38.31 o 
 -12   6   3      648.98      674.92     74.01 o 
 -10   6   3       15.12       41.16     28.48 o 
  -8   6   3      124.19       91.78     52.26 o 
  -6   6   3        5.10       43.83     30.05 o 
  -4   6   3     2759.84     2896.49     72.44 o 
  -2   6   3     1317.35     1372.20     68.10 o 
   0   6   3     2124.80     2144.49     69.83 o 
   2   6   3      286.20      307.24     21.54 o 
   4   6   3      989.34      905.95     59.92 o 
   6   6   3     1331.60     1334.45    111.38 o 
   8   6   3      207.28      132.76     21.39 o 
  10   6   3     1545.77     1609.28    151.81 o 
  12   6   3       57.19       70.09     38.80 o 
 -11   7   3     2347.84     2334.46    175.22 o 
  -9   7   3     2194.32     2244.20    158.19 o 
  -7   7   3      476.32      557.28     47.57 o 
  -5   7   3     4018.19     4380.34    105.62 o 
  -3   7   3     2797.12     2764.05     55.79 o 
  -1   7   3     2790.67     2813.61     57.71 o 
   1   7   3    17245.07    17804.81    235.79 o 
   3   7   3    10716.59    11285.03    235.82 o 
   5   7   3      930.56     1028.09     66.28 o 
   7   7   3     4280.09     4465.10    182.55 o 
   9   7   3     1390.08     1583.08    140.86 o 
  11   7   3       36.59       78.62     31.87 o 
 -10   8   3      189.94      200.08     46.53 o 
  -8   8   3    10416.16    11513.71    350.07 o 
  -6   8   3      762.57      745.77     59.07 o 
  -4   8   3      659.45      628.60     41.99 o 
  -2   8   3     5977.61     6097.42    128.81 o 
   0   8   3     4640.55     4669.56    102.44 o 
   2   8   3     1811.84     1683.92    107.74 o 
   4   8   3     5818.99     5853.19    122.60 o 
   6   8   3     2539.07     2659.95    160.44 o 
   8   8   3     2309.43     2263.80    176.67 o 
  10   8   3      426.29      562.08     69.45 o 
  -9   9   3      531.38      536.64     59.61 o 
  -7   9   3      972.25     1144.21    101.09 o 
  -5   9   3     4717.05     4873.84    139.74 o 
  -3   9   3     3549.93     3645.34    129.84 o 
  -1   9   3      456.25      487.83     30.75 o 
   1   9   3     2178.18     2229.68     71.59 o 
   3   9   3     2750.10     2804.55    143.47 o 
   5   9   3      348.35      444.63     41.40 o 
   7   9   3     2186.89     2308.82    177.85 o 
   9   9   3      273.38      246.81     65.36 o 
  -8  10   3      175.90      175.43     41.43 o 
  -6  10   3       16.13       47.13     47.32 o 
  -4  10   3     2386.04     2300.30    136.76 o 
  -2  10   3     3840.52     3933.42    122.12 o 
   0  10   3      344.94      387.35     32.73 o 
   2  10   3       99.68      124.31     30.05 o 
   4  10   3      463.16      548.12     54.70 o 
   6  10   3      406.36      444.10     52.52 o 
   8  10   3       18.42      -16.71     35.30 o 
  -7  11   3       12.65      117.78     40.76 o 
  -5  11   3       26.22       41.28     32.48 o 
  -3  11   3      225.91      203.35     40.99 o 
  -1  11   3        7.24       23.11     13.70 o 
   1  11   3     1187.94     1110.14     92.45 o 
   3  11   3       81.72       48.30     19.59 o 
   5  11   3       24.57        6.43     82.03 o 
   7  11   3       79.91      102.79     67.28 o 
  -6  12   3       12.94       32.88     41.78 o 
  -4  12   3       82.03       37.41     27.18 o 
  -2  12   3      984.69     1021.03     97.48 o 
   0  12   3     1252.83     1226.87     93.67 o 
   2  12   3       38.30       41.82     23.15 o 
   4  12   3      681.60      551.45     71.93 o 
   6  12   3      153.52        5.74     67.93 o 
  -5  13   3     3124.61     2735.90    332.19 o 
  -3  13   3     1312.32     1199.84    123.54 o 
  -1  13   3       35.92       21.48     42.63 o 
   1  13   3     2281.98     2086.97    172.22 o 
   3  13   3     2106.91     1728.69    127.06 o 
   5  13   3      143.24      117.99     44.23 o 
   0  14   3      578.16      528.01     72.84 o 
 -12   0   4     3353.51     3500.27    186.27 o 
 -10   0   4     4646.84     5149.69    266.82 o 
  -8   0   4     1284.91     1064.48     85.29 o 
  -6   0   4    17004.42    16762.00    344.88 o 
  -4   0   4     7982.27     7237.38     89.77 o 
  -2   0   4    14139.14    14482.48    191.01 o 
   0   0   4     8966.83     7738.49     86.26 o 
   2   0   4    20761.00    19696.85    213.59 o 
   4   0   4     2308.94     2497.92     93.68 o 
   6   0   4    17102.55    17475.63    352.90 o 
   8   0   4     3296.99     3393.87    126.39 o 
  10   0   4      867.49      869.98    124.05 o 
  12   0   4       18.60       53.02     39.06 o 
 -13   1   4      147.57      184.80     46.04 o 
 -11   1   4      607.57      664.02     63.91 o 
  -9   1   4      165.57      169.01     29.58 o 
  -7   1   4     4774.72     4412.79     74.73 o 
  -5   1   4      351.94      342.31     21.37 o 
  -3   1   4     1491.99     1413.22     46.91 o 
  -1   1   4    20753.98    19734.59    148.72 o 
   1   1   4       98.27       68.15     10.14 o 
   3   1   4     3417.08     3107.80     77.90 o 
   5   1   4    24061.34    23965.27    284.25 o 
   7   1   4      369.15      276.93     22.46 o 
   9   1   4       18.95       27.71     32.95 o 
  11   1   4      702.67      703.97     61.46 o 
  13   1   4      240.84      323.34     45.24 o 
 -12   2   4      159.02       89.32     71.62 o 
 -10   2   4      671.88      689.39     44.17 o 
  -8   2   4      836.65      828.81     61.07 o 
  -6   2   4     1066.48     1072.33     74.23 o 
  -4   2   4       35.82       58.41     11.40 o 
  -2   2   4   150992.34   138769.66    267.97 o 
   0   2   4     6848.80     6506.79     58.91 o 
   2   2   4     4068.01     4107.72    132.71 o 
   4   2   4      153.15      190.42     17.79 o 
   6   2   4     2328.86     2412.36     71.45 o 
   8   2   4      296.25      259.23     30.99 o 
  10   2   4      140.71      136.26     30.49 o 
  12   2   4       14.91        4.91     26.84 o 
 -13   3   4        9.13       70.55     48.31 o 
 -11   3   4        0.46       56.32     28.54 o 
  -9   3   4      312.23      294.39     44.67 o 
  -7   3   4     1747.27     1874.98    103.71 o 
  -5   3   4      217.71      209.52     23.54 o 
  -3   3   4      115.84      144.00     10.73 o 
  -1   3   4      481.76      586.61     44.09 o 
   1   3   4     1084.68     1033.25     39.17 o 
   3   3   4       67.72       58.17     16.24 o 
   5   3   4     1982.59     2062.85     58.22 o 
   7   3   4      470.33      640.42     66.41 o 
   9   3   4      638.07      556.48     48.41 o 
  11   3   4      208.02      205.12     36.41 o 
  13   3   4        8.58       40.08     50.04 o 
 -12   4   4        5.18        9.93     28.46 o 
 -10   4   4      738.95      856.86     76.56 o 
  -8   4   4     1993.20     2087.49     98.90 o 
  -6   4   4      157.51      148.92     16.64 o 
  -4   4   4     4303.38     4060.13     97.13 o 
  -2   4   4      242.35      229.04     31.39 o 
   0   4   4     4310.32     4176.84     95.76 o 
   2   4   4    19077.85    18409.94    222.65 o 
   4   4   4     1783.13     1759.17     38.81 o 
   6   4   4     5375.36     5560.64    137.56 o 
   8   4   4     9528.98    10246.58    197.92 o 
  10   4   4     1099.37     1001.37     82.27 o 
  12   4   4      175.06      214.66     63.20 o 
 -11   5   4      683.52      699.44     74.29 o 
  -9   5   4       99.09       96.57     55.27 o 
  -7   5   4     4619.13     4723.36    127.89 o 
  -5   5   4     1657.41     1723.40     58.05 o 
  -3   5   4      491.29      384.88     21.19 o 
  -1   5   4    35146.16    34105.33    360.23 o 
   1   5   4     5534.71     5523.17    115.14 o 
   3   5   4    11958.22    11410.89    180.37 o 
   5   5   4     7882.30     7526.46    116.73 o 
   7   5   4     2415.40     2512.06     68.76 o 
   9   5   4     1626.93     1757.05    140.55 o 
  11   5   4      770.51      937.23     73.18 o 
 -12   6   4      257.12      137.70     69.01 o 
 -10   6   4     1633.90     1651.75    108.49 o 
  -8   6   4       16.62       10.69     20.42 o 
  -6   6   4     2782.75     2787.01    118.66 o 
  -4   6   4     9049.62     8664.55    125.01 o 
  -2   6   4     3711.69     3570.76     90.35 o 
   0   6   4       59.40       47.69     18.61 o 
   2   6   4    16084.97    16206.08    258.86 o 
   4   6   4     1316.70     1369.58     80.90 o 
   6   6   4     1361.73     1283.54     80.53 o 
   8   6   4     1717.11     1786.49    119.06 o 
  10   6   4      104.27      132.63     30.21 o 
  12   6   4      342.52      370.06     52.81 o 
 -11   7   4        8.52       43.91     50.03 o 
  -9   7   4     3071.39     3114.84    172.78 o 
  -7   7   4     4128.71     4219.50    160.94 o 
  -5   7   4     1606.40     1527.98     89.90 o 
  -3   7   4     4451.87     4737.12    104.78 o 
  -1   7   4      468.29      436.43     25.79 o 
   1   7   4     1126.94     1095.63     50.97 o 
   3   7   4     2132.54     2071.32    117.28 o 
   5   7   4      135.42      175.31     21.54 o 
   7   7   4      114.16      122.76     36.00 o 
   9   7   4      790.21      812.80     84.82 o 
  11   7   4       55.75       48.56     34.88 o 
 -10   8   4        7.99       72.69     49.55 o 
  -8   8   4      115.98      114.94     27.81 o 
  -6   8   4      300.17      307.70     56.87 o 
  -4   8   4     1183.82     1194.08     70.12 o 
  -2   8   4      436.30      398.28     42.99 o 
   0   8   4      302.85      318.17     34.62 o 
   2   8   4      433.55      384.88     41.54 o 
   4   8   4      562.51      608.73     46.37 o 
   6   8   4       63.63       60.50     21.57 o 
   8   8   4      519.05      576.53     55.35 o 
  10   8   4      228.24      202.75     42.81 o 
  -9   9   4      206.04      166.81     40.90 o 
  -7   9   4     1349.14     1414.76    115.84 o 
  -5   9   4     4318.33     4297.99    136.52 o 
  -3   9   4      931.91      918.65     50.14 o 
  -1   9   4       19.01       29.65     20.56 o 
   1   9   4     1698.92     1537.90     87.08 o 
   3   9   4     2595.01     2323.59    114.11 o 
   5   9   4      327.45      357.76     35.13 o 
   7   9   4      233.98      342.93     45.91 o 
   9   9   4      547.19      532.11     57.62 o 
  -8  10   4       15.84       76.26     26.65 o 
  -6  10   4     2438.19     2317.54    174.82 o 
  -4  10   4     6835.37     7360.15    180.58 o 
  -2  10   4      518.54      471.26     28.98 o 
   0  10   4     6931.44     7017.10    202.30 o 
   2  10   4    10450.47    10988.82    324.74 o 
   4  10   4       35.20       56.89     19.57 o 
   6  10   4     2398.23     2399.98    163.38 o 
   8  10   4      827.44      887.10     72.13 o 
  -7  11   4     1879.48     1873.69    124.15 o 
  -5  11   4        3.37      -26.30     29.69 o 
  -3  11   4     1965.81     1959.45    110.89 o 
  -1  11   4     7967.51     8376.22    231.92 o 
   1  11   4     1913.26     1931.50    161.12 o 
   3  11   4     2133.40     1923.31    136.34 o 
   5  11   4     3093.42     3055.86    154.76 o 
   7  11   4      172.54      169.16     38.39 o 
  -6  12   4     2133.90     1988.35    145.24 o 
  -4  12   4      641.71      532.79     77.92 o 
  -2  12   4        5.17        7.96     29.76 o 
   0  12   4      601.76      572.86     48.92 o 
   2  12   4       78.84       69.74     25.66 o 
   4  12   4      115.42      153.10     34.59 o 
   6  12   4      377.73      368.83     41.36 o 
  -5  13   4       52.00      146.39     59.54 o 
  -3  13   4       25.59      140.46     60.09 o 
  -1  13   4       62.99       25.15     51.39 o 
   1  13   4        1.83       50.73     30.46 o 
   3  13   4      234.96      163.34     38.07 o 
   5  13   4      229.94      324.01     65.27 o 
   0  14   4       37.99       95.71     37.96 o 
 -13   1   5     1071.72      939.22     85.90 o 
 -11   1   5      205.57      260.61     35.45 o 
  -9   1   5      291.04      212.38     34.27 o 
  -7   1   5      932.60      978.18     55.40 o 
  -5   1   5    11779.36    11750.91    155.93 o 
  -3   1   5     3961.02     4121.90     83.93 o 
  -1   1   5    20861.70    20978.90    159.12 o 
   1   1   5     6770.90     6794.59     55.96 o 
   3   1   5     7806.82     7112.58     66.33 o 
   5   1   5     4189.60     4345.11     93.85 o 
   7   1   5     2753.22     2691.82     56.03 o 
   9   1   5     3332.75     3317.91    166.51 o 
  11   1   5     1462.11     1372.78    142.42 o 
  13   1   5      487.17      350.25     54.34 o 
 -12   2   5     1539.42     1426.20    115.16 o 
 -10   2   5      148.82      123.34     23.61 o 
  -8   2   5     5986.80     6136.81    148.60 o 
  -6   2   5    18350.10    18669.19    296.97 o 
  -4   2   5        0.81      -18.61     18.61 o 
  -2   2   5     6609.62     6998.92     64.76 o 
   0   2   5    19662.83    18751.28    175.04 o 
   2   2   5     1626.22     1681.40     47.56 o 
   4   2   5    16984.09    16406.73    194.13 o 
   6   2   5    18285.59    18167.35    286.22 o 
   8   2   5       35.16       88.09     33.51 o 
  10   2   5     4441.00     4766.31    147.41 o 
  12   2   5     1539.20     1372.60    107.57 o 
 -13   3   5       65.88       82.41     42.17 o 
 -11   3   5     2248.60     2173.24    166.42 o 
  -9   3   5     9663.60    10810.43    410.96 o 
  -7   3   5      114.97      129.00     20.82 o 
  -5   3   5     2281.01     1799.23     91.01 o 
  -3   3   5    10752.99     9979.45     99.79 o 
  -1   3   5      455.40      504.35     32.68 o 
   1   3   5    15783.77    15319.55    149.25 o 
   3   3   5    29066.69    28146.82    364.31 o 
   5   3   5      100.87      101.66     11.33 o 
   7   3   5     9179.81     9689.15    204.68 o 
   9   3   5     2136.73     2381.85    145.49 o 
  11   3   5      294.09      251.64     31.88 o 
  13   3   5      427.67      358.49     61.08 o 
 -12   4   5     1964.76     2005.23    151.32 o 
 -10   4   5        5.62       47.78     33.83 o 
  -8   4   5     5083.85     5422.61    121.45 o 
  -6   4   5     1082.46      981.15     60.25 o 
  -4   4   5    18419.85    19485.25    243.69 o 
  -2   4   5    12510.88    12341.67    151.19 o 
   0   4   5    10631.79    10307.11     87.46 o 
   2   4   5     9151.07     9592.18    219.25 o 
   4   4   5     3572.84     3254.86     89.00 o 
   6   4   5     9638.46    10034.58    190.71 o 
   8   4   5      562.90      581.81     48.10 o 
  10   4   5     2216.18     2243.71    143.09 o 
  12   4   5      681.75      777.26     88.42 o 
 -11   5   5       61.34       54.25     23.37 o 
  -9   5   5       93.27       94.01     20.57 o 
  -7   5   5     1635.48     1634.47     98.71 o 
  -5   5   5     2718.95     2825.31     53.19 o 
  -3   5   5     3190.56     3479.55     91.67 o 
  -1   5   5      160.01      198.77     14.17 o 
   1   5   5     1525.42     1651.13     54.82 o 
   3   5   5      234.35      293.18     23.50 o 
   5   5   5        8.53       -2.88     10.83 o 
   7   5   5      496.47      576.20     46.28 o 
   9   5   5      326.59      309.58     48.53 o 
  11   5   5       28.26       25.86     40.23 o 
 -12   6   5     1599.81     1342.36    141.37 o 
 -10   6   5      242.97      242.61     46.35 o 
  -8   6   5     1129.14     1235.14    114.79 o 
  -6   6   5     1842.98     1830.42     88.59 o 
  -4   6   5     1219.46     1257.37     67.33 o 
  -2   6   5     2415.43     2361.66     65.06 o 
   0   6   5      303.70      259.12     20.01 o 
   2   6   5      291.97      316.62     27.01 o 
   4   6   5     2332.23     2210.34     57.38 o 
   6   6   5     4016.36     4077.48    123.37 o 
   8   6   5        9.19       12.17     20.35 o 
  10   6   5      854.58      899.10     74.16 o 
  12   6   5      608.25      621.57    121.95 o 
 -11   7   5      679.42      650.53     82.36 o 
  -9   7   5     3125.06     3168.52    115.76 o 
  -7   7   5        0.97       12.98     19.03 o 
  -5   7   5     5254.92     5346.74    143.04 o 
  -3   7   5     6291.71     6647.85    190.64 o 
  -1   7   5     2273.52     2485.23     49.98 o 
   1   7   5      439.76      318.71     22.22 o 
   3   7   5     5778.68     5679.84    194.48 o 
   5   7   5      265.58      228.43     36.61 o 
   7   7   5     7486.90     8199.24    270.14 o 
   9   7   5     3362.11     3521.42    200.65 o 
  11   7   5       26.62       45.80     32.30 o 
 -10   8   5      102.68       72.26     35.31 o 
  -8   8   5     6611.42     7562.00    167.03 o 
  -6   8   5     1460.84     1599.43    136.99 o 
  -4   8   5       59.59       44.94     24.16 o 
  -2   8   5     6384.59     6395.91    134.91 o 
   0   8   5     8736.25     9312.29    176.96 o 
   2   8   5      176.69      169.95     32.68 o 
   4   8   5     4935.56     5123.47    171.07 o 
   6   8   5     8328.28     8980.80    297.12 o 
   8   8   5      111.82       99.69     57.13 o 
  10   8   5      420.01      456.47     91.52 o 
  -9   9   5     1421.45     1370.83    143.24 o 
  -7   9   5      383.55      429.78     68.97 o 
  -5   9   5     4542.65     4749.45    141.71 o 
  -3   9   5      704.83      759.12     38.51 o 
  -1   9   5      613.44      616.31     34.63 o 
   1   9   5     4794.83     4809.25    151.37 o 
   3   9   5     3484.50     3604.46    132.71 o 
   5   9   5      290.73      330.72     31.77 o 
   7   9   5     1497.22     1729.76    125.03 o 
   9   9   5      174.43      184.76     49.14 o 
  -8  10   5      240.80      302.09     45.53 o 
  -6  10   5       78.32       86.50     29.84 o 
  -4  10   5      200.81      179.63     30.10 o 
  -2  10   5       92.96       88.87     15.59 o 
   0  10   5      223.11      117.45     40.38 o 
   2  10   5      599.59      530.54     55.89 o 
   4  10   5      468.29      507.95     41.79 o 
   6  10   5       76.91      -29.65     43.56 o 
   8  10   5      177.06      130.78     38.52 o 
  -7  11   5      167.55       80.23     69.14 o 
  -5  11   5      350.04      311.37     41.73 o 
  -3  11   5       22.73       45.70     24.33 o 
  -1  11   5       90.42       74.48     37.36 o 
   1  11   5       15.35       39.44     25.05 o 
   3  11   5        3.92       31.21     26.04 o 
   5  11   5       63.77        8.11     38.27 o 
   7  11   5        2.46       61.75     56.04 o 
  -6  12   5      990.20      960.21    114.91 o 
  -4  12   5       21.38       47.90     39.81 o 
  -2  12   5     2272.24     2173.39    163.84 o 
   0  12   5      880.09      911.20     62.21 o 
   2  12   5      130.52       71.16     24.77 o 
   4  12   5     2018.60     2230.85    226.04 o 
   6  12   5      582.97      672.67     65.49 o 
  -5  13   5     2694.43     2575.35    309.80 o 
  -3  13   5      167.52      205.12     59.20 o 
  -1  13   5      242.19      313.31     53.68 o 
   1  13   5     3264.03     3206.50    139.36 o 
   3  13   5     1213.14     1061.46     88.33 o 
 -12   0   6     1668.53     1633.00    183.22 o 
 -10   0   6      939.76     1115.41     83.01 o 
  -8   0   6    10406.27    10322.16    292.22 o 
  -6   0   6     8103.29     8105.14    181.84 o 
  -4   0   6    29477.91    27755.87    373.46 o 
   0   0   6     4917.33     4890.21    101.88 o 
   2   0   6     7121.53     6553.87     82.04 o 
   4   0   6    32225.78    32342.90    488.74 o 
   6   0   6     6689.30     6436.80    208.99 o 
   8   0   6     6005.06     6498.83    195.04 o 
  10   0   6      338.63      394.35    101.89 o 
  12   0   6      299.02      238.20     62.60 o 
 -13   1   6      500.55      526.47     70.98 o 
 -11   1   6     2993.58     3066.35    234.49 o 
  -9   1   6       70.26       74.19     14.36 o 
  -7   1   6    16699.59    17422.39    231.77 o 
  -5   1   6    34577.46    35138.63    373.35 o 
  -3   1   6     9015.05     8977.62     76.18 o 
  -1   1   6    63465.14    60315.19    449.75 o 
   1   1   6    24263.36    22974.31    239.25 o 
   3   1   6    12478.48    12404.49    102.86 o 
   5   1   6    38478.98    39696.52    417.25 o 
   7   1   6     1542.73     1511.53     80.07 o 
   9   1   6     1720.47     1822.91     83.59 o 
  11   1   6     3658.50     3842.73    155.84 o 
  13   1   6      765.94      740.64    100.27 o 
 -12   2   6       66.15        0.18     35.71 o 
 -10   2   6     1764.87     1612.16    110.64 o 
  -8   2   6      776.42      760.82     45.93 o 
  -6   2   6       46.20       51.16     17.63 o 
  -4   2   6      948.38      775.37     36.11 o 
  -2   2   6     3081.55     3261.29     86.18 o 
   0   2   6     6364.11     6306.77     73.03 o 
   2   2   6     5677.93     5517.12     78.57 o 
   4   2   6      245.78      396.46     19.13 o 
   6   2   6      442.74      540.50     42.94 o 
   8   2   6     3622.08     3570.06     98.08 o 
  10   2   6      180.24      180.49     64.72 o 
  12   2   6        4.56       32.93     27.28 o 
 -13   3   6      405.07      418.32     48.74 o 
 -11   3   6      293.02      342.24     59.08 o 
  -9   3   6       49.32      118.03     39.05 o 
  -7   3   6     1443.54     1453.52    107.10 o 
  -5   3   6       62.42       82.64     17.62 o 
  -3   3   6     2783.03     2952.17     80.59 o 
  -1   3   6        4.45        9.98     10.08 o 
   1   3   6      448.03      473.21     18.83 o 
   3   3   6     1201.40     1195.66     83.49 o 
   5   3   6     2259.92     2317.06     78.46 o 
   7   3   6     1260.52     1274.52     68.61 o 
   9   3   6       36.97       24.27     18.64 o 
  11   3   6      122.21      161.85     40.66 o 
  13   3   6      319.36      300.46     58.31 o 
 -12   4   6      228.61      190.63     47.22 o 
 -10   4   6     4388.63     4721.90    196.86 o 
  -8   4   6    10277.49    11061.41    216.84 o 
  -6   4   6     1170.16     1329.83     83.62 o 
  -4   4   6     1061.41      919.14     46.73 o 
  -2   4   6     4142.76     3809.79     81.52 o 
   0   4   6     4296.39     4386.76     97.59 o 
   2   4   6    17235.18    16990.09    227.92 o 
   4   4   6     7999.89     7545.40    125.20 o 
   6   4   6     7335.03     7388.87    144.38 o 
   8   4   6     3160.31     3250.58    134.17 o 
  10   4   6      390.14      380.92     46.77 o 
  12   4   6      529.28      583.29     72.38 o 
 -11   5   6      109.86      109.60     36.35 o 
  -9   5   6      211.07      265.72     41.61 o 
  -7   5   6     4861.39     5079.07    138.37 o 
  -5   5   6     3199.41     3207.81     84.83 o 
  -3   5   6     5518.33     5323.76    138.54 o 
  -1   5   6    15287.95    14336.80    174.61 o 
   1   5   6      468.28      303.48     15.13 o 
   3   5   6    11659.70    12478.71    200.35 o 
   5   5   6    12677.36    12963.16    196.98 o 
   7   5   6      499.18      551.18     33.45 o 
   9   5   6     1581.50     1814.74    168.47 o 
  11   5   6      847.44      730.50     76.98 o 
 -12   6   6        9.34       56.81     36.99 o 
 -10   6   6      320.30      439.79     56.48 o 
  -8   6   6      844.85     1047.77     96.49 o 
  -6   6   6     2860.14     2831.02    120.97 o 
  -4   6   6    21083.21    21808.80    315.11 o 
  -2   6   6     8675.91     8730.48    131.65 o 
   0   6   6      425.21      338.18     22.90 o 
   2   6   6    22880.12    22836.28    365.54 o 
   4   6   6     7389.31     7492.42    162.84 o 
   6   6   6      614.64      585.25     40.91 o 
   8   6   6    10911.03    12005.12    450.66 o 
  10   6   6     1320.43     1413.99    111.31 o 
  12   6   6        8.40      -15.39     67.76 o 
 -11   7   6      236.14      197.59     45.58 o 
  -9   7   6     1373.01     1233.90     93.38 o 
  -7   7   6     1563.10     1672.76    168.61 o 
  -5   7   6      397.42      461.14     43.69 o 
  -3   7   6     6565.98     6892.25    158.20 o 
  -1   7   6      976.06      874.26     50.08 o 
   1   7   6     3338.61     3229.40     73.12 o 
   3   7   6      128.17      215.56     33.43 o 
   5   7   6      773.94      780.30     45.32 o 
   7   7   6     1175.27     1229.94     81.44 o 
   9   7   6      573.72      618.83     69.08 o 
  11   7   6       93.95       84.48     54.98 o 
 -10   8   6        8.31        6.21     49.69 o 
  -8   8   6        0.03       33.74     53.39 o 
  -6   8   6      689.05      628.17     52.13 o 
  -4   8   6     2597.61     2658.26    122.32 o 
  -2   8   6      359.08      404.25     39.34 o 
   0   8   6      899.37      944.45     57.67 o 
   2   8   6      619.47      633.99     58.90 o 
   4   8   6     1039.85      951.57     55.54 o 
   6   8   6     1640.54     1681.74    103.38 o 
   8   8   6        1.79       29.71     37.52 o 
  10   8   6      415.12      477.92     59.47 o 
  -9   9   6      291.74      310.45     47.60 o 
  -7   9   6     1972.78     1799.47    136.28 o 
  -5   9   6     2825.76     2922.73    116.23 o 
  -3   9   6     2615.07     2659.80    114.89 o 
  -1   9   6     3215.80     3201.82     85.57 o 
   1   9   6     6000.85     5953.99    203.80 o 
   3   9   6     3719.80     3487.01    129.59 o 
   5   9   6     1636.34     1529.14    142.16 o 
   7   9   6      164.63      201.45     39.02 o 
   9   9   6     1631.79     1706.33    120.23 o 
  -8  10   6      834.73      722.93     81.19 o 
  -6  10   6        3.81       60.87     45.91 o 
  -4  10   6     5807.23     6122.69    150.60 o 
  -2  10   6     1146.86     1082.70     63.58 o 
   0  10   6      916.12      816.82     47.32 o 
   2  10   6     9844.79    10375.54    313.94 o 
   4  10   6     1515.99     1686.56    124.75 o 
   6  10   6      661.05      690.64     60.90 o 
   8  10   6      644.71      625.80     79.12 o 
  -7  11   6     5278.17     5415.26    551.52 o 
  -5  11   6     1339.72     1179.25     92.40 o 
  -3  11   6      954.50      807.01     66.00 o 
  -1  11   6    12408.10    13240.79    555.27 o 
   1  11   6     1531.04     1511.01    146.17 o 
   3  11   6      729.36      655.74     51.49 o 
   5  11   6     5825.38     6624.49    218.82 o 
   7  11   6     1157.66     1095.92     94.20 o 
  -6  12   6     1181.99     1205.57    145.82 o 
  -4  12   6     2242.07     2121.10    261.27 o 
  -2  12   6      287.04      291.61     33.95 o 
   0  12   6       39.99        3.66     21.42 o 
   2  12   6      662.29      579.48     74.17 o 
   4  12   6     1064.40      792.58     84.11 o 
   6  12   6       23.61       19.27     33.18 o 
  -5  13   6       28.75      -52.35    107.40 o 
  -3  13   6       19.46       -0.69    117.07 o 
  -1  13   6       87.40      201.69     58.43 o 
   1  13   6       46.36       76.29     32.94 o 
   3  13   6        7.68        8.85     34.24 o 
 -13   1   7     1350.27     1246.52     90.98 o 
 -11   1   7     1262.38     1242.81    110.85 o 
  -9   1   7     2015.43     1996.17    110.84 o 
  -7   1   7     3243.91     3446.55     82.50 o 
  -5   1   7    10163.64    10115.31    341.07 o 
  -3   1   7     4317.85     3839.78    105.89 o 
  -1   1   7      242.41      155.25     13.28 o 
   1   1   7       53.51       19.97     16.52 o 
   3   1   7     5260.79     4515.39     48.57 o 
   5   1   7      208.01      289.49     20.50 o 
   7   1   7      758.93      766.53     49.04 o 
   9   1   7     6048.94     5818.71    183.20 o 
  11   1   7       49.62       66.17     33.64 o 
  13   1   7       79.09       70.60     33.28 o 
 -12   2   7     1503.45     1426.35    116.62 o 
 -10   2   7      450.05      417.31     25.32 o 
  -8   2   7     4337.05     4375.96    138.78 o 
  -6   2   7    16579.60    16405.94    236.87 o 
  -4   2   7     2118.90     1814.10     72.68 o 
  -2   2   7    21767.18    21236.09    174.16 o 
   0   2   7    20727.57    19879.36    154.93 o 
   2   2   7     8784.35     8746.92     82.52 o 
   4   2   7    13135.02    12878.63    143.99 o 
   6   2   7    19380.02    20635.51    270.77 o 
   8   2   7      325.68      278.43     38.74 o 
  10   2   7     8967.07     9084.94    352.92 o 
  12   2   7     1242.72     1190.76    131.76 o 
 -13   3   7       21.07       38.22     53.79 o 
 -11   3   7     3124.15     3418.34    179.77 o 
  -9   3   7    13417.43    14111.04    543.25 o 
  -7   3   7     6019.59     6019.06    183.73 o 
  -5   3   7    23767.42    23917.49    340.71 o 
  -3   3   7    26584.39    25660.78    289.86 o 
  -1   3   7       26.02       15.27     15.29 o 
   1   3   7    16036.45    15570.08    151.09 o 
   3   3   7    36714.13    35487.65    412.67 o 
   5   3   7    10063.28    10077.20    165.72 o 
   7   3   7    12199.62    12702.83    278.56 o 
   9   3   7    10115.86    11051.43    334.40 o 
  11   3   7      204.76      201.53     27.78 o 
 -12   4   7     1006.49      906.63    117.14 o 
 -10   4   7     1483.30     1526.38    141.29 o 
  -8   4   7     2198.33     2287.72     91.69 o 
  -6   4   7    10715.67    11331.70    182.78 o 
  -4   4   7     8093.83     8361.35    130.85 o 
  -2   4   7      133.02      100.84     30.68 o 
   0   4   7     7412.77     6388.91    132.46 o 
   2   4   7     3404.45     3319.75     89.23 o 
   4   4   7     2487.46     2418.57     67.00 o 
   6   4   7    21250.45    22908.89    422.30 o 
   8   4   7     2193.01     2144.80    103.12 o 
  10   4   7      785.74      876.88     78.70 o 
  12   4   7     1541.93     1519.05    128.90 o 
 -11   5   7      106.99       84.13     32.35 o 
  -9   5   7        3.11       26.95     30.17 o 
  -7   5   7      461.56      483.49     45.22 o 
  -5   5   7      620.51      767.66     41.07 o 
  -3   5   7    10056.04    10381.86    156.05 o 
  -1   5   7     2021.54     2070.16     79.93 o 
   1   5   7     3722.30     4413.19    110.41 o 
   3   5   7     3016.11     3223.24    101.70 o 
   5   5   7      208.47      253.63     35.02 o 
   7   5   7      573.15      630.17     46.38 o 
   9   5   7      168.72      156.51     43.10 o 
  11   5   7      130.89      150.33     43.55 o 
 -12   6   7     1408.16     1307.34    136.14 o 
 -10   6   7       45.22       74.80     22.79 o 
  -8   6   7     1678.64     1735.89     97.63 o 
  -6   6   7     4107.65     4459.66    155.51 o 
  -4   6   7      284.46      288.54     42.82 o 
  -2   6   7     1245.30     1213.83     56.91 o 
   0   6   7     1665.28     1815.12     64.82 o 
   2   6   7      267.75      229.23     27.45 o 
   4   6   7     2167.68     2175.88    109.84 o 
   6   6   7       19.62       41.17     28.82 o 
   8   6   7      585.11      586.35     72.60 o 
  10   6   7      662.90      698.45     92.21 o 
 -11   7   7      748.79      596.06     84.33 o 
  -9   7   7     3637.19     3855.41    132.51 o 
  -7   7   7       34.97       12.93     30.07 o 
  -5   7   7    13707.08    14235.06    252.82 o 
  -3   7   7    21757.49    22512.20    464.11 o 
  -1   7   7     4750.56     4585.31     74.63 o 
   1   7   7     4362.69     4333.98     83.82 o 
   3   7   7     8421.91     8570.77    214.65 o 
   5   7   7     1116.58     1126.78     90.75 o 
   7   7   7     4899.16     5265.48    184.76 o 
   9   7   7     1738.54     1686.60    110.56 o 
  11   7   7        1.44        7.21     41.47 o 
 -10   8   7      704.23      570.92     70.71 o 
  -8   8   7     1293.81     1263.84    111.97 o 
  -6   8   7     3073.65     3307.37    129.02 o 
  -4   8   7       30.94       40.83     27.38 o 
  -2   8   7     7229.89     7376.17    154.92 o 
   0   8   7    10113.07    10510.76    213.89 o 
   2   8   7     1259.86     1226.07     87.69 o 
   4   8   7     2300.62     2285.86     76.98 o 
   6   8   7    14861.21    15810.09    465.41 o 
   8   8   7       62.66       97.30     41.73 o 
  10   8   7      888.50      890.93    112.85 o 
  -9   9   7     2895.79     2851.01    163.93 o 
  -7   9   7      105.17      143.97     35.56 o 
  -5   9   7     3369.31     3490.56    119.98 o 
  -3   9   7     3315.12     3381.69    103.00 o 
  -1   9   7     1377.92     1329.03     70.85 o 
   1   9   7     3913.30     3934.58    144.33 o 
   3   9   7     7801.30     7685.18    237.73 o 
   5   9   7     3241.55     3208.74    127.42 o 
   7   9   7      364.08      461.74     51.81 o 
   9   9   7     2239.58     2254.15    163.36 o 
  -8  10   7       23.98       43.47     49.50 o 
  -6  10   7      392.60      370.40     42.84 o 
  -4  10   7        9.64       16.71     34.52 o 
  -2  10   7      396.49      374.95     25.65 o 
   0  10   7     2962.78     3263.12    128.29 o 
   2  10   7     1401.79     1283.38    116.26 o 
   4  10   7       86.57       55.29     28.46 o 
   6  10   7       98.83      182.61     40.38 o 
   8  10   7       15.13       56.40     33.18 o 
  -7  11   7      100.77      108.82     43.97 o 
  -5  11   7       89.71      114.10     43.10 o 
  -3  11   7        1.61       33.51     15.94 o 
  -1  11   7      213.06      235.62     57.59 o 
   1  11   7      320.55      305.67     38.08 o 
   3  11   7      125.26      105.39     33.07 o 
   5  11   7      223.35      291.91     65.42 o 
   7  11   7      219.03      164.35     34.88 o 
  -6  12   7     1216.80     1247.48    189.03 o 
  -4  12   7        3.09      -27.97     40.40 o 
  -2  12   7     1471.60     1309.82    115.65 o 
   0  12   7     1012.56     1027.03    103.19 o 
   2  12   7      121.80      108.19     36.38 o 
   4  12   7     1708.36     1557.28    159.20 o 
   6  12   7      505.40      449.21     79.48 o 
  -3  13   7     1441.08     1305.09    144.19 o 
  -1  13   7      315.39      343.54     69.08 o 
   1  13   7      528.16      507.73     64.24 o 
   3  13   7     2117.23     1873.54    190.49 o 
 -12   0   8       14.09      -51.65     51.65 o 
 -10   0   8      661.26      746.79     89.24 o 
  -8   0   8     8432.93     8465.17    245.15 o 
  -6   0   8      534.82      563.18     55.72 o 
  -4   0   8     8014.72     7763.24    225.98 o 
  -2   0   8    98401.50    92333.73    323.83 o 
   0   0   8      587.07      475.16     55.81 o 
   2   0   8    20542.14    20260.53    224.47 o 
   4   0   8    66624.34    69089.29   1656.20 o 
   6   0   8     4179.02     4170.27     95.58 o 
   8   0   8    14116.23    15321.05    363.95 o 
  10   0   8     4081.20     4357.86    269.57 o 
  12   0   8      214.26       63.29     59.07 o 
 -13   1   8     2129.73     1621.53    162.63 o 
 -11   1   8     3411.59     3370.49    153.08 o 
  -9   1   8     1710.03     1954.64     82.61 o 
  -7   1   8     8452.06     8557.91    137.60 o 
  -5   1   8    30453.34    30771.82    327.15 o 
  -3   1   8      518.81      475.13     31.85 o 
  -1   1   8    34311.11    31669.92    221.26 o 
   1   1   8    16633.31    16343.93    141.64 o 
   3   1   8        0.51        3.04     20.29 o 
   5   1   8    11316.03    10639.92    157.32 o 
   7   1   8     7215.51     7262.48    145.23 o 
   9   1   8        3.41       32.88     23.18 o 
  11   1   8     2246.89     2165.50    151.75 o 
  13   1   8      730.93      615.91     82.98 o 
 -12   2   8      145.18      143.54     41.35 o 
 -10   2   8      638.08      565.63     49.67 o 
  -8   2   8      634.29      718.69     47.80 o 
  -6   2   8     3689.97     3955.11    104.68 o 
  -4   2   8     1261.32     1182.04     38.00 o 
  -2   2   8       19.35       19.04      7.13 o 
   0   2   8     1135.18     1143.18     39.49 o 
   2   2   8     2979.38     2776.80     76.05 o 
   4   2   8     3092.37     2845.55     75.85 o 
   6   2   8     2450.69     2414.22     65.56 o 
   8   2   8      135.43      138.85     23.35 o 
  10   2   8      505.91      424.72     56.54 o 
  12   2   8       38.34      108.97     27.97 o 
 -13   3   8      478.27      332.60     48.73 o 
 -11   3   8      443.59      406.52    101.90 o 
  -9   3   8      319.86      380.50     35.90 o 
  -7   3   8      546.67      579.85     63.14 o 
  -5   3   8       50.69       52.45     15.64 o 
  -3   3   8      697.71      640.64     43.00 o 
  -1   3   8     3453.14     3327.62     88.09 o 
   1   3   8     7010.18     7354.62    110.26 o 
   3   3   8     1148.38     1152.92     45.88 o 
   5   3   8      402.57      464.63     38.44 o 
   7   3   8     1000.45     1033.07     58.83 o 
   9   3   8        3.75       43.95     21.16 o 
  11   3   8       60.04        4.16     28.93 o 
 -12   4   8      129.71      149.91     41.11 o 
 -10   4   8     3544.44     3798.47    160.80 o 
  -8   4   8     6213.40     6451.31    228.55 o 
  -6   4   8     1319.07     1374.26     74.74 o 
  -4   4   8    38195.09    38825.54    545.14 o 
  -2   4   8    22196.58    22845.96    362.23 o 
   0   4   8     1453.43     1546.88     82.02 o 
   2   4   8    18045.58    18326.68    282.14 o 
   4   4   8     1741.01     1707.89    104.95 o 
   6   4   8     1115.25     1152.51     63.89 o 
   8   4   8     1789.88     1836.16    145.74 o 
  10   4   8      299.21      314.17     45.14 o 
  12   4   8      655.68      604.50     80.50 o 
 -11   5   8      171.99      125.15     41.62 o 
  -9   5   8       23.03       59.64     19.40 o 
  -7   5   8    11934.92    12360.78    235.15 o 
  -5   5   8    21836.38    21886.05    295.46 o 
  -3   5   8     2504.41     2484.59     83.21 o 
  -1   5   8    22957.51    22546.05    284.31 o 
   1   5   8    17563.66    17098.75    300.34 o 
   3   5   8       44.78       62.32     22.82 o 
   5   5   8    12207.63    12375.27    258.10 o 
   7   5   8     5197.75     5831.76    253.73 o 
   9   5   8      637.23      685.73     70.99 o 
  11   5   8     1476.23     1437.87    128.73 o 
 -12   6   8      217.93      183.34     53.17 o 
 -10   6   8      322.56      427.41     53.25 o 
  -8   6   8     4022.97     4388.27    169.72 o 
  -6   6   8       47.73       72.07     26.49 o 
  -4   6   8    18089.93    18297.69    340.42 o 
  -2   6   8    15688.58    15431.90    250.23 o 
   0   6   8     1710.28     2001.87     60.45 o 
   2   6   8    24278.54    25191.13    362.89 o 
   4   6   8     6218.60     6045.07    144.40 o 
   6   6   8     2647.66     2578.42    112.64 o 
   8   6   8    11339.10    12706.52    329.35 o 
  10   6   8     1177.31     1200.81     92.84 o 
 -11   7   8     1188.30     1005.64     79.50 o 
  -9   7   8       15.77       66.05     35.07 o 
  -7   7   8      179.17      158.45     36.13 o 
  -5   7   8     5677.92     5707.08    191.89 o 
  -3   7   8     4658.61     4662.28    157.57 o 
  -1   7   8     3407.85     3334.57    117.91 o 
   1   7   8    11369.92    11750.94    252.70 o 
   3   7   8        3.16       25.65     44.65 o 
   5   7   8       28.17       33.09     27.07 o 
   7   7   8     5309.71     5718.50    168.45 o 
   9   7   8     1063.41      881.56    118.41 o 
  11   7   8      366.85      440.83     51.08 o 
 -10   8   8       36.56      122.97     41.02 o 
  -8   8   8      837.59      810.83     75.10 o 
  -6   8   8      262.10      320.41     40.26 o 
  -4   8   8      384.44      458.17     41.37 o 
  -2   8   8     7651.95     7960.51    164.81 o 
   0   8   8      339.31      302.35     31.64 o 
   2   8   8     1147.76      997.74     78.21 o 
   4   8   8     4408.59     4150.88    155.66 o 
   6   8   8      355.19      263.90     41.33 o 
   8   8   8        2.95       44.28     34.58 o 
  10   8   8       11.18       61.38     75.53 o 
  -9   9   8       29.73      120.02     49.93 o 
  -7   9   8       47.97       69.97     30.22 o 
  -5   9   8     3779.71     3806.42    142.02 o 
  -3   9   8      203.93      171.99     41.30 o 
  -1   9   8     4090.28     3952.03    133.13 o 
   1   9   8     3136.49     3228.34    161.54 o 
   3   9   8      898.95      759.98     67.45 o 
   5   9   8     1520.00     1482.84    124.65 o 
   7   9   8     1033.21      982.08     71.30 o 
   9   9   8        2.23       83.19     72.03 o 
  -8  10   8     1561.53     1698.45    125.90 o 
  -6  10   8     1128.25      854.68     85.27 o 
  -4  10   8     2821.89     2782.36    144.29 o 
  -2  10   8     4441.32     4670.14    122.01 o 
   0  10   8      246.65      276.49     38.37 o 
   2  10   8     7997.70     8361.14    198.35 o 
   4  10   8     4648.15     4554.28    144.92 o 
   6  10   8      311.09      309.28     44.57 o 
   8  10   8     1559.45     1400.88    117.67 o 
  -7  11   8     1917.67     1811.87    159.18 o 
  -5  11   8     3527.28     3471.42    146.08 o 
  -3  11   8      146.97      131.92     45.33 o 
  -1  11   8     5268.00     5471.46    147.16 o 
   1  11   8     3313.37     3533.35    146.10 o 
   3  11   8      333.81      219.76     32.44 o 
   5  11   8     2435.27     2204.01    188.71 o 
   7  11   8     1500.19     1539.70    159.03 o 
  -6  12   8        3.58       -5.02    132.38 o 
  -4  12   8     1275.59     1351.11    142.42 o 
  -2  12   8     2015.25     1683.51    132.99 o 
   0  12   8        0.06       93.61     36.16 o 
   2  12   8      797.95      863.93     89.71 o 
   4  12   8     2033.19     2158.67    196.07 o 
   6  12   8       80.82      100.07     32.78 o 
  -3  13   8        2.08       76.77     46.67 o 
  -1  13   8      217.19      195.92     54.13 o 
   1  13   8       38.90       36.82     24.60 o 
   3  13   8        6.37      -15.28     35.53 o 
 -13   1   9      347.49      358.48     56.61 o 
 -11   1   9      653.80      638.68     56.15 o 
  -9   1   9     2117.39     1959.77    119.63 o 
  -7   1   9     3144.80     3188.19    112.84 o 
  -5   1   9     7720.63     8038.17    124.62 o 
  -3   1   9    22017.91    21504.49    186.38 o 
  -1   1   9       20.86       48.21     16.02 o 
   1   1   9     1603.35     1593.64     81.02 o 
   3   1   9      138.75      335.06     18.04 o 
   5   1   9       14.23       25.85     14.08 o 
   7   1   9      316.12      382.66     35.90 o 
   9   1   9    10270.83    10193.04    269.89 o 
  11   1   9      796.55      622.20     77.75 o 
 -12   2   9     2480.30     2422.85    183.82 o 
 -10   2   9     1138.34     1056.79     88.78 o 
  -8   2   9       40.32       72.85     28.43 o 
  -6   2   9    13556.93    13539.53    190.78 o 
  -4   2   9    10000.62     9661.90    197.91 o 
  -2   2   9     5045.91     5054.78     61.84 o 
   0   2   9    37824.19    35773.41    274.16 o 
   2   2   9    16976.92    17059.45    185.84 o 
   4   2   9      315.21      243.55     20.56 o 
   6   2   9    12848.92    12548.32    239.70 o 
   8   2   9     4929.29     5021.29    156.93 o 
  10   2   9      924.65      975.84     75.80 o 
  12   2   9      913.19      997.06    102.07 o 
 -13   3   9      853.98      827.86     83.51 o 
 -11   3   9      303.51      325.80     53.25 o 
  -9   3   9     6049.01     6864.98    229.65 o 
  -7   3   9     6062.27     5948.64    135.51 o 
  -5   3   9       18.22       50.58     12.18 o 
  -3   3   9     5999.42     5348.08    113.32 o 
  -1   3   9    21330.53    20661.07    247.66 o 
   1   3   9       13.61       -1.60      9.23 o 
   3   3   9     9620.74     8470.75    194.09 o 
   5   3   9    19372.58    19999.93    263.61 o 
   7   3   9      286.97      329.89     37.63 o 
   9   3   9     3541.88     3440.64    183.99 o 
  11   3   9      275.50      284.30     43.95 o 
 -12   4   9      853.66      886.70     69.24 o 
 -10   4   9     2392.71     2352.59    156.47 o 
  -8   4   9     1232.18     1287.14     82.43 o 
  -6   4   9    16640.60    16939.42    314.51 o 
  -4   4   9    22688.56    24005.92    341.43 o 
  -2   4   9    12224.77    12804.92    182.39 o 
   0   4   9    13641.18    13317.25    147.79 o 
   2   4   9     4473.87     4193.65    128.19 o 
   4   4   9      273.75      244.05     22.29 o 
   6   4   9     5895.70     6323.75    140.04 o 
   8   4   9     1991.39     1949.49    161.50 o 
  10   4   9      311.22      440.92     52.40 o 
  12   4   9     2015.18     2023.72    209.95 o 
 -11   5   9       29.64      -10.49     34.61 o 
  -9   5   9       38.03       68.95     27.04 o 
  -7   5   9      396.22      454.79     37.69 o 
  -5   5   9      795.19      856.15     51.36 o 
  -3   5   9     2091.85     2086.64     72.15 o 
  -1   5   9      382.89      345.89     33.14 o 
   1   5   9     1543.89     1411.70    155.67 o 
   3   5   9     4314.79     4367.78    167.66 o 
   5   5   9     3781.69     3846.80    155.30 o 
   7   5   9      640.27      719.43     51.16 o 
   9   5   9     1524.90     1678.92    140.41 o 
  11   5   9      421.53      465.86     73.18 o 
 -12   6   9      311.50      364.78     54.10 o 
 -10   6   9       12.27        9.67     29.32 o 
  -8   6   9      324.98      339.38     57.83 o 
  -6   6   9     8086.01     8851.39    177.92 o 
  -4   6   9     1457.31     1605.34     78.71 o 
  -2   6   9       69.61       82.39     18.53 o 
   0   6   9       70.27       69.77     15.99 o 
   2   6   9      458.20      395.75     30.84 o 
   4   6   9      570.60      586.26     67.27 o 
   6   6   9       20.79        4.22     16.03 o 
   8   6   9     1776.53     1456.02    198.70 o 
  10   6   9      725.08      770.75     89.91 o 
 -11   7   9        1.39       28.64     33.33 o 
  -9   7   9     2372.79     2342.66    119.66 o 
  -7   7   9     2444.52     2506.99     87.41 o 
  -5   7   9       75.03       59.74     30.90 o 
  -3   7   9     8786.76     8558.63    224.48 o 
  -1   7   9     3129.28     2939.53     97.17 o 
   1   7   9       74.64       64.80     17.26 o 
   3   7   9     4830.38     4758.13    141.28 o 
   5   7   9     7172.75     7413.23    254.73 o 
   7   7   9       17.14       83.03     34.08 o 
   9   7   9     1904.36     1813.22    133.23 o 
  11   7   9      685.40      634.02     61.76 o 
 -10   8   9     2528.68     2307.37    191.07 o 
  -8   8   9       48.21      -18.60     44.77 o 
  -6   8   9     3796.10     4073.39    180.97 o 
  -4   8   9     6610.24     6717.33    226.26 o 
  -2   8   9      152.71      182.99     27.90 o 
   0   8   9    12668.66    13658.06    303.44 o 
   2   8   9     4113.58     4186.53     92.82 o 
   4   8   9      453.18      469.37     45.33 o 
   6   8   9    12208.98    13063.28    303.14 o 
   8   8   9     1354.92     1409.94    114.74 o 
  10   8   9      130.08      111.64     34.96 o 
  -9   9   9     1806.79     1628.40    200.74 o 
  -7   9   9     1754.73     1768.16    120.00 o 
  -5   9   9      955.27      792.71     62.70 o 
  -3   9   9     5842.15     6272.68    183.00 o 
  -1   9   9      890.43      948.73     52.88 o 
   1   9   9     1795.86     1789.15    100.75 o 
   3   9   9     4246.66     4400.23    152.63 o 
   5   9   9     1713.40     1712.80    152.84 o 
   7   9   9      779.67      818.90     71.16 o 
   9   9   9     3352.42     3260.54    289.35 o 
  -8  10   9      170.63      172.17     55.87 o 
  -6  10   9     1072.07      973.69     99.77 o 
  -4  10   9     1862.70     1525.31    152.14 o 
  -2  10   9      939.83      920.97     95.14 o 
   0  10   9     2375.63     2412.19    183.52 o 
   2  10   9     1381.66     1332.50    112.60 o 
   4  10   9      462.97      402.94     42.40 o 
   6  10   9      608.23      502.14     68.72 o 
   8  10   9      883.39      951.84     96.95 o 
  -7  11   9       99.35       94.23     41.58 o 
  -5  11   9       30.17       58.90     53.46 o 
  -3  11   9       34.76      -16.58     25.01 o 
  -1  11   9      763.72      724.80     64.82 o 
   1  11   9        0.20      -16.44     51.05 o 
   3  11   9       26.30       14.19     42.72 o 
   5  11   9       53.91       26.71     33.79 o 
   7  11   9       11.25       -7.20     34.41 o 
  -6  12   9      413.69      353.23     56.99 o 
  -4  12   9       35.34       61.30     56.69 o 
  -2  12   9      535.94      457.62     60.85 o 
   0  12   9      792.55      796.10     79.98 o 
   2  12   9     1020.14      883.73     86.48 o 
   4  12   9       10.55       36.34     40.34 o 
  -3  13   9     2042.74     1772.04    216.53 o 
  -1  13   9     1522.43     1483.06    156.66 o 
   1  13   9        2.63      108.32     54.69 o 
   3  13   9     1323.26     1204.64    125.11 o 
 -12   0  10      219.58      137.69     59.18 o 
 -10   0  10       84.81       86.78     68.47 o 
  -8   0  10     6930.37     6736.05    200.10 o 
  -6   0  10    10409.03    10162.70    254.34 o 
  -4   0  10      122.04      105.75     31.78 o 
  -2   0  10   134376.80   126878.86    559.04 o 
   0   0  10    16572.82    16617.16    231.50 o 
   2   0  10      915.39     1324.84     79.73 o 
   4   0  10     5380.65     4640.98    160.64 o 
   6   0  10      164.71      141.72     28.39 o 
   8   0  10      394.73      537.80     56.23 o 
  10   0  10     2442.16     2502.47    274.59 o 
  12   0  10     1143.13      942.96    168.89 o 
 -13   1  10      719.80      543.57     61.44 o 
 -11   1  10     1661.38     1878.27    172.92 o 
  -9   1  10      470.40      456.14     50.60 o 
  -7   1  10     5807.01     5616.52    121.71 o 
  -5   1  10    22500.79    23039.63    326.71 o 
  -3   1  10    12265.43    12289.55    147.30 o 
  -1   1  10    21227.79    20114.42    201.45 o 
   1   1  10     9088.25     8288.01     78.18 o 
   3   1  10     1541.12     1400.39     26.84 o 
   5   1  10     1290.48     1285.42     66.46 o 
   7   1  10     3138.39     2940.65     83.70 o 
   9   1  10      312.80      316.91     31.96 o 
  11   1  10      859.13      864.45     66.36 o 
 -12   2  10      225.73      226.99     57.03 o 
 -10   2  10      310.16      238.39     45.11 o 
  -8   2  10      438.35      427.37     46.78 o 
  -6   2  10     1217.14     1240.82     71.03 o 
  -4   2  10    17026.17    17623.28    197.94 o 
  -2   2  10     3124.82     3036.69     71.94 o 
   0   2  10      318.94      274.16     21.86 o 
   2   2  10     5715.23     5799.99    123.01 o 
   4   2  10     3530.54     3554.07    102.38 o 
   6   2  10     1856.96     1699.00     91.50 o 
   8   2  10       16.42       27.34     33.74 o 
  10   2  10      761.06      677.40     53.72 o 
  12   2  10        0.90      -12.75     50.98 o 
 -13   3  10       41.13       33.44     34.99 o 
 -11   3  10      185.15      267.85     34.49 o 
  -9   3  10      581.31      532.71     45.78 o 
  -7   3  10       83.40       83.67     18.68 o 
  -5   3  10     4480.53     4817.70    119.39 o 
  -3   3  10    14951.85    16234.79    200.02 o 
  -1   3  10     3544.37     4559.96    159.70 o 
   1   3  10      473.32      640.93     23.78 o 
   3   3  10     6847.81     7441.72    132.74 o 
   5   3  10       21.80       28.73     20.65 o 
   7   3  10       79.14       72.52     16.57 o 
   9   3  10     1699.91     1501.90    127.86 o 
  11   3  10      134.11      142.98     42.21 o 
 -12   4  10      303.79      289.20     49.38 o 
 -10   4  10       45.35       73.62     43.87 o 
  -8   4  10     2929.48     3187.58    151.46 o 
  -6   4  10     3818.81     3838.94    124.15 o 
  -4   4  10     3710.87     3678.16     94.23 o 
  -2   4  10    19063.68    19570.15    232.26 o 
   0   4  10     1993.83     1863.08    109.46 o 
   2   4  10     5575.73     5279.60    155.09 o 
   4   4  10     9177.69     8968.15    140.91 o 
   6   4  10     3584.58     3444.73    104.96 o 
   8   4  10      106.19      107.92     43.17 o 
  10   4  10      524.06      600.85     72.92 o 
  12   4  10       86.39       68.35     35.48 o 
 -11   5  10       69.15       69.71     30.61 o 
  -9   5  10      367.73      410.35     54.54 o 
  -7   5  10      116.86      117.38     25.80 o 
  -5   5  10     3314.36     3290.45    120.13 o 
  -3   5  10    10860.68    11277.42    168.38 o 
  -1   5  10     7270.57     7008.18    101.11 o 
   1   5  10    24125.61    24744.42    387.36 o 
   3   5  10     3002.51     2927.36    104.02 o 
   5   5  10     3389.31     3273.26     93.88 o 
   7   5  10     7111.43     7851.32    271.91 o 
   9   5  10      510.99      556.78     56.87 o 
  11   5  10      963.48      925.90     76.12 o 
 -12   6  10      189.37      143.09     60.32 o 
 -10   6  10     1218.52     1117.00     77.67 o 
  -8   6  10     8525.90     9271.10    226.77 o 
  -6   6  10    13026.10    13577.36    262.56 o 
  -4   6  10     3671.32     3685.41    117.82 o 
  -2   6  10    22697.35    22965.90    303.63 o 
   0   6  10     2001.29     1967.11     76.01 o 
   2   6  10    10104.86    10317.10    267.42 o 
   4   6  10     3337.85     3334.46    131.73 o 
   6   6  10      194.36      172.22     28.41 o 
   8   6  10      973.97     1116.53     93.38 o 
  10   6  10     1926.28     2018.82    176.85 o 
 -11   7  10     1065.67     1027.18    103.13 o 
  -9   7  10     1264.60     1305.83     80.21 o 
  -7   7  10       54.13       62.55     15.06 o 
  -5   7  10     3921.72     3981.69    148.77 o 
  -3   7  10      141.87      136.37     28.18 o 
  -1   7  10      328.55      327.89     38.11 o 
   1   7  10     6532.61     6514.13    150.94 o 
   3   7  10       52.74      119.52     25.81 o 
   5   7  10      309.18      245.75     45.65 o 
   7   7  10     7746.13     8527.13    279.25 o 
   9   7  10      617.44      663.28     89.64 o 
 -10   8  10        1.89      103.13     41.08 o 
  -8   8  10       33.85       -6.67     41.49 o 
  -6   8  10       67.03       63.59     18.50 o 
  -4   8  10     1018.66      932.19     53.49 o 
  -2   8  10        0.56       38.11     28.51 o 
   0   8  10     1495.58     1427.30     72.51 o 
   2   8  10     1783.49     1804.31    104.75 o 
   4   8  10     1002.63      934.57     79.58 o 
   6   8  10      267.17      304.35     35.01 o 
   8   8  10       23.94       32.56     27.13 o 
  10   8  10        1.99       47.44     35.16 o 
  -9   9  10      139.72      207.55     49.22 o 
  -7   9  10      268.65      188.10     42.34 o 
  -5   9  10     2223.53     2135.17    170.72 o 
  -3   9  10      538.19      462.39     30.26 o 
  -1   9  10      649.58      681.35     64.89 o 
   1   9  10     2175.46     2227.30    118.51 o 
   3   9  10       47.22       21.57     17.24 o 
   5   9  10      147.04      110.17     28.90 o 
   7   9  10      103.09       54.03     41.82 o 
   9   9  10       24.38       62.54     56.82 o 
  -8  10  10      474.32      429.83     66.20 o 
  -6  10  10     1594.23     1286.46    103.00 o 
  -4  10  10      212.30      191.10     39.67 o 
  -2  10  10     5990.70     6433.18    201.54 o 
   0  10  10     3065.80     2980.62    131.21 o 
   2  10  10     1709.39     1512.19    128.76 o 
   4  10  10     2897.18     2904.41    204.02 o 
   6  10  10     1778.05     1745.51    147.35 o 
   8  10  10      387.52      409.56     60.80 o 
  -7  11  10      609.64      616.84     90.38 o 
  -5  11  10     4524.27     4738.49    200.83 o 
  -3  11  10     2575.24     2315.14    201.86 o 
  -1  11  10     2713.86     2508.48    200.32 o 
   1  11  10     3556.12     3519.48    186.69 o 
   3  11  10      182.56      221.40     38.78 o 
   5  11  10      831.96      787.43    120.83 o 
   7  11  10     1622.75     1428.37    141.32 o 
  -6  12  10      249.60      282.42     64.81 o 
  -4  12  10      581.81      738.25    119.02 o 
  -2  12  10     2401.83     2285.70    148.85 o 
   0  12  10        5.31        7.08     22.01 o 
   2  12  10      516.49      549.79     64.21 o 
   4  12  10      962.22      859.95    114.52 o 
  -3  13  10      255.72      221.85     88.11 o 
  -1  13  10      246.16      169.86     63.12 o 
   1  13  10       61.03       82.49     27.55 o 
   3  13  10       51.72       91.16     58.76 o 
 -13   1  11      136.34      146.05     36.42 o 
 -11   1  11      334.00      276.91     36.46 o 
  -9   1  11     1545.87     1395.25    154.62 o 
  -7   1  11     2153.29     2226.15     95.02 o 
  -5   1  11       70.22       90.24     26.26 o 
  -3   1  11     4653.88     4413.03    104.99 o 
  -1   1  11     5355.02     5063.65    136.72 o 
   1   1  11     5230.81     5415.06    128.93 o 
   3   1  11     3648.67     3234.54     75.12 o 
   5   1  11      745.34      706.41     44.03 o 
   7   1  11     1288.60     1283.43     61.69 o 
   9   1  11     2981.44     2896.09    108.98 o 
  11   1  11      305.55      247.99     38.08 o 
 -12   2  11     1595.44     1487.74    119.68 o 
 -10   2  11     1300.87     1253.19    102.63 o 
  -8   2  11       30.13       75.51     24.26 o 
  -6   2  11    11027.13    11034.71    159.54 o 
  -4   2  11    14235.85    13902.41    201.51 o 
  -2   2  11     3363.83     3465.53     81.06 o 
   0   2  11    11919.63    11389.66    179.53 o 
   2   2  11     5368.83     4415.34    100.71 o 
   4   2  11      606.01      505.53     38.28 o 
   6   2  11     4461.64     4344.83    129.89 o 
   8   2  11     6086.51     6183.65    178.83 o 
  10   2  11        8.13        8.06     24.01 o 
  12   2  11     1394.07     1275.33    134.13 o 
 -13   3  11     1165.01     1151.99    179.39 o 
 -11   3  11       10.72       34.17     48.99 o 
  -9   3  11     3307.00     3414.77    152.57 o 
  -7   3  11     4480.41     4458.55    118.80 o 
  -5   3  11      813.08      845.52     45.51 o 
  -3   3  11    15736.13    16030.89    219.52 o 
  -1   3  11    43998.83    46166.75    593.65 o 
   1   3  11      789.51      775.87     36.47 o 
   3   3  11     4795.56     4293.33    109.27 o 
   5   3  11    22546.57    23347.46    430.46 o 
   7   3  11     1352.47     1354.32     68.03 o 
   9   3  11     2525.75     2694.15    143.79 o 
  11   3  11     1759.47     1701.10    187.31 o 
 -12   4  11      884.31      826.38     90.86 o 
 -10   4  11     3304.74     3407.68    158.61 o 
  -8   4  11      290.84      332.51     40.12 o 
  -6   4  11     4068.15     4100.69    149.50 o 
  -4   4  11     7462.57     7414.46    117.98 o 
  -2   4  11      825.63      908.43     59.01 o 
   0   4  11     1974.49     1796.29     64.79 o 
   2   4  11     4912.48     4629.71    123.99 o 
   4   4  11      367.08      361.02     31.80 o 
   6   4  11      498.27      519.86     51.77 o 
   8   4  11     1452.92     1605.18    101.79 o 
  10   4  11      367.48      329.18     45.42 o 
  12   4  11      140.82      141.21     50.05 o 
 -11   5  11       18.93       17.88     32.94 o 
  -9   5  11      677.04      696.28     55.44 o 
  -7   5  11        4.08       32.46     27.90 o 
  -5   5  11      160.51      182.24     21.60 o 
  -3   5  11       12.19       35.31     29.20 o 
  -1   5  11       23.98       16.91     34.22 o 
   3   5  11      929.06     1097.00     73.39 o 
   5   5  11      206.35      190.31     34.27 o 
   7   5  11     2430.21     2473.03    167.81 o 
   9   5  11      364.53      286.65     39.96 o 
  11   5  11      604.54      678.55     87.39 o 
 -12   6  11        5.80      -15.35     44.60 o 
 -10   6  11      614.75      613.70     59.65 o 
  -8   6  11      526.62      575.07     52.08 o 
  -6   6  11       13.25       66.45     15.41 o 
  -4   6  11     1013.09      897.84     53.30 o 
  -2   6  11     2484.90     2554.45    209.82 o 
   0   6  11       40.85       35.64     17.76 o 
   2   6  11     4550.75     4620.44    138.81 o 
   4   6  11     5965.54     5966.77    202.90 o 
   6   6  11       28.54       -9.96     46.53 o 
   8   6  11      785.07      814.50     72.02 o 
  10   6  11      291.82      234.63     63.40 o 
 -11   7  11       15.44        9.55     39.22 o 
  -9   7  11     1457.03     1568.22    133.30 o 
  -7   7  11     1469.75     1545.22    134.87 o 
  -5   7  11      685.29      740.90     39.80 o 
  -3   7  11     2607.20     2720.25    120.24 o 
  -1   7  11     4527.23     4404.53    111.30 o 
   1   7  11     1627.80     1627.38    110.69 o 
   3   7  11     4618.25     4759.36    170.60 o 
   5   7  11     4604.49     4744.85    150.03 o 
   7   7  11      191.03      245.29     48.83 o 
   9   7  11     3189.07     3358.43    312.27 o 
 -10   8  11     2084.69     1968.55    184.14 o 
  -8   8  11       55.64        7.97     35.65 o 
  -6   8  11      899.40      909.09     82.26 o 
  -4   8  11     6048.54     6158.94    220.11 o 
  -2   8  11      545.12      617.74     34.05 o 
   0   8  11     5486.30     5660.90    127.61 o 
   2   8  11     4186.49     4129.55    142.04 o 
   4   8  11     2888.15     2948.64    138.20 o 
   6   8  11     1386.28     1317.24    105.61 o 
   8   8  11     1600.93     1772.32    137.38 o 
  10   8  11       58.37       55.64     70.17 o 
  -9   9  11      658.37      646.62     87.08 o 
  -7   9  11      737.19      799.97     82.01 o 
  -5   9  11        0.75       15.17     38.22 o 
  -3   9  11     2576.09     2691.37    155.70 o 
  -1   9  11     2054.21     2073.40    166.26 o 
   1   9  11      308.94      261.97     41.16 o 
   3   9  11     1518.42     1603.17    134.77 o 
   5   9  11     3138.15     3224.69    122.51 o 
   7   9  11      439.15      347.63     50.41 o 
   9   9  11      189.93      322.82     48.65 o 
  -8  10  11        2.69       79.48     37.92 o 
  -6  10  11      399.89      350.53     62.76 o 
  -4  10  11       98.89      146.94     30.89 o 
  -2  10  11      772.96      750.24     73.55 o 
   0  10  11      382.88      465.89     54.32 o 
   2  10  11      281.51      280.01     35.86 o 
   4  10  11     2177.65     2080.15    165.15 o 
   6  10  11      373.74      290.17     63.08 o 
   8  10  11     1466.40     1307.33    101.27 o 
  -7  11  11      237.11      245.75     81.72 o 
  -5  11  11       55.83       74.24     35.41 o 
  -3  11  11      352.07      315.68     44.72 o 
  -1  11  11       10.03       21.33     19.02 o 
   1  11  11       84.44      115.88     36.43 o 
   3  11  11        0.92      -31.57     31.57 o 
   5  11  11       51.08       75.16     44.14 o 
  -6  12  11      243.20      232.63     80.74 o 
  -4  12  11      727.53      649.34     96.60 o 
  -2  12  11      134.27       53.96     56.58 o 
   0  12  11       89.68       82.03     35.58 o 
   2  12  11      562.25      547.23     63.82 o 
   4  12  11      181.97      128.81     39.35 o 
  -3  13  11      519.94      475.42     96.61 o 
  -1  13  11     1587.18     1519.30    153.05 o 
   1  13  11       17.39       27.50     60.92 o 
 -12   0  12      250.49      277.99     95.00 o 
 -10   0  12       75.60       74.95     80.55 o 
  -8   0  12    14204.30    15440.56    369.60 o 
  -6   0  12    11872.73    12663.76    322.60 o 
  -4   0  12     7941.61     8398.49    178.57 o 
  -2   0  12    47472.50    47487.82    703.27 o 
   0   0  12    16061.64    15362.45    295.36 o 
   2   0  12     1550.71     1761.67    115.47 o 
   4   0  12    30633.99    29839.79    599.40 o 
   6   0  12     7362.77     7117.79    195.36 o 
   8   0  12       56.86       24.82     27.18 o 
  10   0  12     3294.84     3019.65    321.81 o 
  12   0  12      413.74      484.93    103.12 o 
 -13   1  12       32.28      129.11     38.15 o 
 -11   1  12     1380.23     1385.80    131.46 o 
  -9   1  12      719.91      735.71     70.07 o 
  -7   1  12      316.38      347.89     34.20 o 
  -5   1  12    11276.78    11403.26    189.80 o 
  -3   1  12    24917.37    24998.66    291.56 o 
  -1   1  12     6163.07     6453.74    135.07 o 
   1   1  12    25405.37    24191.35    258.72 o 
   3   1  12     4773.49     4221.87    103.24 o 
   5   1  12      764.58      774.55     46.09 o 
   7   1  12     1131.61     1184.22     68.33 o 
   9   1  12      809.88      823.07     67.64 o 
  11   1  12       17.25       45.67    149.92 o 
 -12   2  12      692.99      612.61     69.31 o 
 -10   2  12       22.64       41.92     34.16 o 
  -8   2  12       15.88       50.65     25.71 o 
  -6   2  12     1528.44     1391.13     86.30 o 
  -4   2  12     1773.39     1915.15     70.83 o 
  -2   2  12      476.26      487.19     26.20 o 
   0   2  12     2252.43     2168.14     65.36 o 
   2   2  12    12049.20    12323.14    142.00 o 
   4   2  12       63.33       43.05     22.98 o 
   6   2  12       13.53       29.40     24.34 o 
   8   2  12       88.65       79.01     24.16 o 
  10   2  12      917.31      856.72     82.18 o 
  12   2  12      305.91      283.25     70.83 o 
 -11   3  12       98.49      140.34     52.49 o 
  -9   3  12       12.68       47.87     30.98 o 
  -7   3  12      172.31      206.92     42.56 o 
  -5   3  12     3075.71     3149.09     58.80 o 
  -3   3  12     3420.18     3479.57     90.48 o 
  -1   3  12        1.33       74.45     22.71 o 
   1   3  12     4709.04     4636.83     99.24 o 
   3   3  12     3406.45     3396.45     84.86 o 
   5   3  12     2456.35     2271.67    124.89 o 
   7   3  12      819.78      728.98     40.71 o 
   9   3  12       10.97       16.43     38.59 o 
  11   3  12        9.30       67.59     32.68 o 
 -12   4  12      747.16      557.30     65.46 o 
 -10   4  12       27.94       48.38     21.63 o 
  -8   4  12      577.91      564.66     51.33 o 
  -6   4  12      321.02      355.06     36.68 o 
  -4   4  12      159.76      157.32     12.31 o 
  -2   4  12    15659.24    15171.12    280.06 o 
   0   4  12     1355.82     1187.16     82.61 o 
   2   4  12      668.69      614.52     42.57 o 
   4   4  12     3250.71     3204.68    113.92 o 
   6   4  12       59.01       25.43     45.24 o 
   8   4  12      213.86      120.34     33.81 o 
  10   4  12     1016.31     1059.27     86.28 o 
 -11   5  12     1155.16     1080.11     99.90 o 
  -9   5  12     1547.10     1794.92    114.62 o 
  -7   5  12       93.54       75.29     32.85 o 
  -5   5  12     6559.95     6674.42    155.44 o 
  -3   5  12    17924.97    18624.20    290.67 o 
  -1   5  12      284.85      347.88     26.68 o 
   1   5  12    29182.34    29536.12    662.27 o 
   3   5  12     9353.93     9232.28    219.40 o 
   5   5  12      663.26      646.72     32.93 o 
   7   5  12     9140.68     9882.02    291.81 o 
   9   5  12     2125.91     1997.35    147.22 o 
  11   5  12        4.42       37.52     41.91 o 
 -10   6  12      986.28      887.98     63.77 o 
  -8   6  12     2175.62     2409.58    145.75 o 
  -6   6  12      151.53      133.47     18.83 o 
  -4   6  12     6433.76     6715.31    141.23 o 
  -2   6  12    10054.25     9879.67    220.08 o 
   0   6  12     3466.07     3420.25    112.56 o 
   2   6  12     2459.94     2423.07    147.25 o 
   4   6  12      220.52      271.52     46.79 o 
   6   6  12     1500.14     1528.03    100.71 o 
   8   6  12       11.04       82.13     31.92 o 
  10   6  12      450.44      433.94     75.42 o 
 -11   7  12      444.54      362.56     48.58 o 
  -9   7  12       23.61       84.19     41.74 o 
  -7   7  12      158.72      128.87     48.71 o 
  -5   7  12     1052.27      977.68     64.76 o 
  -3   7  12     1324.75     1319.25     80.07 o 
  -1   7  12        9.19       35.33     26.57 o 
   1   7  12     2715.33     2860.57    110.56 o 
   3   7  12      317.31      256.65     59.38 o 
   5   7  12       18.66       19.20     18.76 o 
   7   7  12       19.15       13.24     27.36 o 
   9   7  12      228.68      173.80     45.98 o 
 -10   8  12       99.65      113.54     40.48 o 
  -8   8  12        2.34       -6.86     35.27 o 
  -6   8  12       36.24       33.24     22.98 o 
  -4   8  12       28.25       42.20     26.12 o 
  -2   8  12     3996.75     3794.92    141.70 o 
   0   8  12      550.82      615.03     69.78 o 
   2   8  12       54.80       38.48     30.36 o 
   4   8  12      970.08      961.64     60.84 o 
   6   8  12        3.06       50.38     17.21 o 
   8   8  12       58.68       20.33     48.78 o 
  -9   9  12      406.71      432.22     60.13 o 
  -7   9  12      249.50      239.49     35.80 o 
  -5   9  12     3848.23     4012.60    175.95 o 
  -3   9  12     1017.65      871.20     78.23 o 
  -1   9  12      115.48       77.01     23.41 o 
   1   9  12     7093.13     7723.99    263.39 o 
   3   9  12       26.17       12.72     42.93 o 
   5   9  12       21.24       15.22     21.95 o 
   7   9  12      356.70      381.96    109.53 o 
  -8  10  12      422.14      395.03     61.86 o 
  -6  10  12     3439.33     3326.05    200.18 o 
  -4  10  12      875.04      829.00     80.80 o 
  -2  10  12     3082.74     3162.09    188.18 o 
   0  10  12     4810.19     5256.03    190.22 o 
   2  10  12      613.23      573.37     54.38 o 
   4  10  12     3214.75     3124.18    238.90 o 
   6  10  12     1095.63     1070.29    155.62 o 
  -7  11  12       71.87      134.09     60.01 o 
  -5  11  12     1471.31     1517.63    311.21 o 
  -3  11  12     2666.52     2302.07    182.79 o 
  -1  11  12      243.70      240.66     35.45 o 
   1  11  12     1258.05     1327.86    103.73 o 
   3  11  12      300.24      256.38     47.96 o 
   5  11  12      222.15      181.94     71.25 o 
  -4  12  12        4.55      -45.34     57.33 o 
  -2  12  12      912.22      762.06     71.01 o 
   0  12  12       38.85       65.56     54.10 o 
   2  12  12      401.64      308.52     51.12 o 
   4  12  12      940.04      745.02    126.03 o 
  -1  13  12       63.34       90.11     40.09 o 
   1  13  12      259.19      253.14     50.47 o 
 -13   1  13      307.40      371.72     47.80 o 
 -11   1  13       98.32      120.15     39.29 o 
  -9   1  13      936.02      942.27     57.93 o 
  -7   1  13     5662.47     5952.52    144.08 o 
  -5   1  13      253.96      227.05     20.24 o 
  -3   1  13     7141.52     7399.50    160.74 o 
  -1   1  13    12324.96    12518.83    155.65 o 
   1   1  13      107.26      122.25     23.80 o 
   3   1  13     9095.01     9094.48    136.83 o 
   5   1  13     1848.65     1837.90    102.67 o 
   7   1  13     3126.60     2943.98    132.16 o 
   9   1  13       27.28       17.65     19.34 o 
  11   1  13      117.39       99.76     43.41 o 
 -12   2  13     1285.57     1043.85     76.25 o 
 -10   2  13     2596.95     2528.60    159.71 o 
  -8   2  13      114.73      126.87     30.36 o 
  -6   2  13     6927.77     7062.68    156.64 o 
  -4   2  13     3218.66     2861.10     84.29 o 
  -2   2  13      678.63      545.53     36.55 o 
   0   2  13     7489.65     6923.72    186.26 o 
   2   2  13    24019.41    23021.48    327.10 o 
   4   2  13     4324.40     4333.75     73.18 o 
   6   2  13      678.47      653.91     49.64 o 
   8   2  13     6573.46     6763.85    187.08 o 
  10   2  13       40.23       28.37     19.99 o 
  12   2  13      802.12      774.97     96.80 o 
 -11   3  13      841.14      838.05     82.94 o 
  -9   3  13     1162.06     1153.01     99.71 o 
  -7   3  13     2795.59     2656.60     90.37 o 
  -5   3  13      181.86      187.25     24.32 o 
  -3   3  13     1443.76     1474.43     63.27 o 
  -1   3  13    25480.04    24808.45    386.73 o 
   1   3  13     7267.79     6587.39    131.61 o 
   3   3  13     2247.70     2172.25     65.58 o 
   5   3  13    13888.74    14145.51    285.89 o 
   7   3  13      148.66      157.39     30.08 o 
   9   3  13      799.93      813.21     61.39 o 
  11   3  13     2382.33     2161.07    212.80 o 
 -12   4  13      422.32      301.85     72.93 o 
 -10   4  13     2178.82     2225.87    155.41 o 
  -8   4  13       41.92       87.31     25.79 o 
  -6   4  13     1998.17     2228.81     89.58 o 
  -4   4  13     3275.03     3073.63     82.78 o 
  -2   4  13      268.36      298.94     39.17 o 
   0   4  13     2328.79     2276.13     92.77 o 
   2   4  13     1994.88     1765.51     70.64 o 
   4   4  13      330.69      326.29     38.14 o 
   6   4  13      201.42      163.02     27.27 o 
   8   4  13     3997.93     4270.64    162.64 o 
  10   4  13     1707.55     1645.01    123.55 o 
 -11   5  13       82.76       92.45     36.69 o 
  -9   5  13       41.08       50.65     31.72 o 
  -7   5  13       10.75       -0.52     19.93 o 
  -5   5  13     6105.71     6373.98    139.36 o 
  -3   5  13      102.25       91.53     28.76 o 
  -1   5  13      720.94      728.42     62.91 o 
   1   5  13      719.81      661.98     61.83 o 
   3   5  13      200.16      172.76     33.45 o 
   5   5  13      215.25      237.08     43.16 o 
   7   5  13        8.81       14.64     39.27 o 
   9   5  13       97.98       58.64     28.14 o 
  11   5  13       56.80       30.58     30.85 o 
 -10   6  13     1057.20     1094.79    106.58 o 
  -8   6  13       43.49       61.98     30.96 o 
  -6   6  13      992.13      909.65     70.67 o 
  -4   6  13     8868.48     9403.88    216.03 o 
  -2   6  13        3.34       -8.75     25.95 o 
   0   6  13      987.63      925.79     68.80 o 
   2   6  13     3471.55     3567.31    113.55 o 
   4   6  13      611.00      590.09     50.63 o 
   6   6  13      186.51      192.72     37.06 o 
   8   6  13     1790.21     1880.82    130.83 o 
  10   6  13      214.01      114.14     91.19 o 
 -11   7  13      378.40      277.28     50.53 o 
  -9   7  13     1005.65     1032.92     81.34 o 
  -7   7  13     3039.24     3258.68    211.91 o 
  -5   7  13     1663.58     1693.31    148.35 o 
  -3   7  13       43.36       97.15     21.52 o 
  -1   7  13     5706.58     5817.44    147.37 o 
   1   7  13     2845.98     2893.37    213.44 o 
   3   7  13       35.19       35.60     35.53 o 
   5   7  13     1252.43     1245.21     87.96 o 
   7   7  13      465.13      505.50     82.82 o 
   9   7  13      174.28      255.72     84.98 o 
 -10   8  13     2265.02     2112.92    198.79 o 
  -8   8  13      210.70      176.44     34.44 o 
  -6   8  13     2465.79     2440.87    181.31 o 
  -4   8  13     3370.37     3562.59    134.88 o 
  -2   8  13     1102.07     1080.25     70.71 o 
   0   8  13     2749.33     2367.84    153.68 o 
   2   8  13     7466.99     7718.13    312.96 o 
   4   8  13     3979.53     4024.88    115.15 o 
   6   8  13     2278.67     2454.36    127.96 o 
   8   8  13     1610.41     1588.52    142.02 o 
  -9   9  13     1314.97     1224.49     91.69 o 
  -7   9  13     1358.18     1363.39    110.21 o 
  -5   9  13      162.10      127.41     31.00 o 
  -3   9  13     2138.35     1990.75    165.10 o 
  -1   9  13     2230.25     2260.11    190.98 o 
   1   9  13      127.72      139.42     60.06 o 
   3   9  13     2126.80     2253.89    173.61 o 
   5   9  13     1096.69     1184.70    100.69 o 
   7   9  13      107.29      137.21     61.22 o 
  -8  10  13      155.15      186.55     54.74 o 
  -6  10  13       61.21       19.86     24.86 o 
  -4  10  13      138.36       82.66     36.74 o 
  -2  10  13      496.19      453.24     46.28 o 
   0  10  13      133.96       88.31     50.31 o 
   2  10  13       48.60       49.26     54.38 o 
   4  10  13      132.74      142.14     45.76 o 
   6  10  13        1.56        5.62     89.17 o 
  -7  11  13      130.07      161.11     97.74 o 
  -5  11  13       22.44       99.89     48.87 o 
  -3  11  13      387.66      532.66     66.73 o 
  -1  11  13      255.81      205.54     35.29 o 
   1  11  13        0.77       24.57     34.69 o 
   3  11  13       19.60       31.32     26.02 o 
   5  11  13      313.40      226.19     88.19 o 
  -4  12  13      678.95      635.27     85.43 o 
  -2  12  13      103.07       28.92     35.58 o 
   0  12  13      180.15      177.09     39.38 o 
   2  12  13     1400.77     1238.26    112.36 o 
   4  12  13        3.13        1.88     32.14 o 
 -12   0  14      679.71      704.00    135.85 o 
 -10   0  14        5.31       16.00     65.52 o 
  -8   0  14     4553.92     4828.88    255.67 o 
  -6   0  14      470.00      320.95     50.93 o 
  -4   0  14     2978.59     2835.25    106.12 o 
  -2   0  14    10823.65    10269.48    214.89 o 
   0   0  14    29633.08    30207.59    786.74 o 
   2   0  14      635.23      692.94     63.32 o 
   4   0  14    19048.45    18809.09    693.98 o 
   6   0  14     7390.62     7986.70    281.11 o 
   8   0  14       58.13       82.31     32.00 o 
  10   0  14      302.97      383.12     62.07 o 
 -11   1  14      255.18      329.06     42.79 o 
  -9   1  14     1070.85     1152.87     61.90 o 
  -7   1  14       82.74      111.41     21.69 o 
  -5   1  14     1230.89     1245.73     44.38 o 
  -3   1  14     5564.95     5177.06    126.39 o 
  -1   1  14      524.33      682.24     39.16 o 
   1   1  14    12718.60    12770.33    206.76 o 
   3   1  14    12893.31    12209.41    242.50 o 
   5   1  14        2.03       -2.05     14.08 o 
   7   1  14       21.82       39.77     23.62 o 
   9   1  14     1623.27     1547.65    120.29 o 
  11   1  14      211.42      173.95     44.51 o 
 -12   2  14      457.61      536.58     81.53 o 
 -10   2  14       87.58      106.66     36.81 o 
  -8   2  14      142.60       78.47     24.00 o 
  -6   2  14     2364.98     2525.38     93.98 o 
  -4   2  14      271.82      299.53     22.02 o 
  -2   2  14     4275.98     4287.82    138.32 o 
   0   2  14    15394.41    16574.57    294.34 o 
   2   2  14     1231.35     1117.62     74.80 o 
   4   2  14        9.71       37.43     15.95 o 
   6   2  14     1738.80     1633.79     81.77 o 
   8   2  14       72.71        6.73     25.78 o 
  10   2  14      651.43      543.36     80.03 o 
 -11   3  14        0.40       85.68     30.41 o 
  -9   3  14     1953.02     1817.74    154.58 o 
  -7   3  14      329.10      297.80     38.90 o 
  -5   3  14       89.31       90.76     25.66 o 
  -3   3  14     2174.65     2311.04     91.52 o 
  -1   3  14     7999.17     8853.83    191.28 o 
   1   3  14     5778.20     6135.38    121.31 o 
   3   3  14     3034.21     2936.66     63.62 o 
   5   3  14       59.31       29.31     21.29 o 
   7   3  14        9.63       -4.98     28.02 o 
   9   3  14      108.59      102.24     39.94 o 
  11   3  14        1.12       41.08     29.54 o 
 -12   4  14      753.85      581.73     70.91 o 
 -10   4  14      147.59      131.22     38.62 o 
  -8   4  14     2324.33     2404.69    104.00 o 
  -6   4  14     5494.20     5690.40    116.29 o 
  -4   4  14      414.48      474.91     54.39 o 
  -2   4  14    11879.50    12845.36    219.32 o 
   0   4  14    11693.67    11777.40    243.49 o 
   2   4  14       12.23       43.07     22.53 o 
   4   4  14     2001.90     2104.86     91.30 o 
   6   4  14      288.34      335.58     50.42 o 
   8   4  14      127.81      116.20     31.77 o 
  10   4  14      910.13      911.58     93.44 o 
 -11   5  14     1125.53     1283.66    116.49 o 
  -9   5  14     2256.45     2412.95    132.25 o 
  -7   5  14      420.03      379.62     39.23 o 
  -5   5  14     6104.03     6572.02    143.63 o 
  -3   5  14    17315.28    18577.22    380.64 o 
  -1   5  14      546.72      553.96     60.37 o 
   1   5  14    15476.77    16948.87    469.54 o 
   3   5  14     4062.14     4083.11    131.90 o 
   5   5  14     5175.46     5079.72    198.56 o 
   7   5  14     6355.65     6504.95    177.48 o 
   9   5  14      815.05      904.12     74.32 o 
 -10   6  14       23.13       -3.93     42.63 o 
  -8   6  14     2452.94     2641.03    193.73 o 
  -6   6  14     1956.92     2061.96    130.69 o 
  -4   6  14      443.24      399.77     52.53 o 
  -2   6  14     2349.81     2361.15    102.90 o 
   0   6  14     7478.23     7835.47    205.39 o 
   2   6  14     1181.83      984.83     61.06 o 
   4   6  14     9305.89     9379.39    309.05 o 
   6   6  14     8109.84     8531.80    210.20 o 
   8   6  14      406.17      435.47     45.44 o 
  10   6  14      122.01      148.36     54.27 o 
  -9   7  14     1202.45     1125.49     89.68 o 
  -7   7  14     2574.20     2311.87    171.99 o 
  -5   7  14     3906.39     4025.10    147.44 o 
  -3   7  14     2255.10     2261.97    119.94 o 
  -1   7  14      957.07     1084.78     56.92 o 
   1   7  14     4566.35     4194.63    122.86 o 
   3   7  14      732.57      692.38     71.35 o 
   5   7  14       17.60       28.68     30.93 o 
   7   7  14      190.34      203.51     37.42 o 
   9   7  14      478.36      486.19     62.41 o 
 -10   8  14       94.22       79.10     36.97 o 
  -8   8  14       95.53      103.78     33.45 o 
  -6   8  14      215.80      164.89     41.79 o 
  -4   8  14      925.38      858.86     56.52 o 
  -2   8  14     1441.79     1363.53    112.11 o 
   0   8  14      131.73       30.91     66.20 o 
   2   8  14     2894.64     2674.80    192.84 o 
   4   8  14     2452.00     2392.66    343.95 o 
   6   8  14      182.94      212.42     32.44 o 
   8   8  14      106.03       34.43     82.16 o 
  -9   9  14       18.54       72.44     37.69 o 
  -7   9  14        9.52      -23.19     52.74 o 
  -5   9  14     1334.80     1275.43     97.62 o 
  -3   9  14      444.92      435.73     40.32 o 
  -1   9  14        1.55       29.54     26.47 o 
   1   9  14     2527.14     2470.92    236.06 o 
   3   9  14      113.72       70.82     55.08 o 
   5   9  14       99.70      189.82     44.43 o 
   7   9  14      211.61      167.95     58.78 o 
  -8  10  14      473.45      400.48     49.24 o 
  -6  10  14     2603.47     2298.04    186.37 o 
  -4  10  14      245.91      274.91     33.36 o 
  -2  10  14     2614.66     2572.69    222.32 o 
   0  10  14     8898.23     8952.03    284.21 o 
   2  10  14      156.24      134.85     34.59 o 
   4  10  14     1800.78     1706.30    135.84 o 
   6  10  14      697.29      704.38     81.48 o 
  -5  11  14      108.65       11.81     48.87 o 
  -3  11  14     2732.80     2456.70    199.91 o 
  -1  11  14      467.57      446.39     61.30 o 
   1  11  14     2003.13     1896.60    157.04 o 
   3  11  14     1701.62     1590.69    122.91 o 
   5  11  14        5.93       52.76     47.78 o 
  -4  12  14      440.06      384.07     51.57 o 
  -2  12  14      487.43      439.98     84.46 o 
   0  12  14      687.04      650.18     73.99 o 
   2  12  14      125.44      114.83     36.24 o 
 -11   1  15      707.15      665.26    106.32 o 
  -9   1  15        0.96       46.32     13.51 o 
  -7   1  15     2628.07     2835.74    142.50 o 
  -5   1  15       15.20       37.99     29.66 o 
  -3   1  15     4398.24     4898.71    127.35 o 
  -1   1  15     1257.77     1161.74     57.46 o 
   1   1  15     2838.93     2487.09     97.97 o 
   3   1  15     4127.73     3950.37    138.65 o 
   5   1  15     4618.08     4685.25    123.64 o 
   7   1  15     6401.29     6382.76    189.22 o 
   9   1  15       54.98        7.38     29.22 o 
  11   1  15      138.55       38.95     54.24 o 
 -12   2  15      333.47      277.81     47.92 o 
 -10   2  15     2712.97     2508.31    176.99 o 
  -8   2  15     1470.64     1431.97    102.87 o 
  -6   2  15     2403.83     2414.37     82.05 o 
  -4   2  15     2085.01     2070.51     84.77 o 
  -2   2  15    11519.29    11934.07    241.36 o 
   0   2  15        7.55       -0.07     18.90 o 
   2   2  15    17646.34    17282.64    232.73 o 
   4   2  15    15146.86    14836.23    280.07 o 
   6   2  15       58.97       44.44     16.25 o 
   8   2  15     5161.20     5585.56    135.39 o 
  10   2  15     1089.03     1110.06     85.33 o 
 -11   3  15     1909.91     1740.51    146.88 o 
  -9   3  15      237.41      113.12     46.87 o 
  -7   3  15     4968.69     5383.05    174.71 o 
  -5   3  15     1371.94     1307.81     73.67 o 
  -3   3  15      250.49      299.78     22.43 o 
  -1   3  15    16196.54    16889.87    278.91 o 
   1   3  15    13993.52    14260.33    210.22 o 
   3   3  15       61.39       50.98     21.77 o 
   5   3  15     5883.32     6138.33    141.64 o 
   7   3  15     1242.12     1261.75     86.35 o 
   9   3  15      309.64      295.03     41.86 o 
  11   3  15     2844.97     2632.41    258.69 o 
 -12   4  15      243.03      164.70     53.86 o 
 -10   4  15     1531.40     1346.03     92.63 o 
  -8   4  15      893.35      959.08     84.70 o 
  -6   4  15      198.47      216.57     29.18 o 
  -4   4  15     2733.89     3020.40    113.75 o 
  -2   4  15     5180.24     5490.72    183.09 o 
   0   4  15     4496.61     4745.22     93.26 o 
   2   4  15     1430.49     1274.22     95.66 o 
   4   4  15     5007.47     5268.74    132.67 o 
   6   4  15        7.48      -23.03     23.03 o 
   8   4  15      859.86      929.08     76.52 o 
  10   4  15     1191.74     1278.42     89.17 o 
 -11   5  15       26.37      140.77     49.14 o 
  -9   5  15      300.74      319.39     47.39 o 
  -7   5  15     2555.93     2624.13    126.29 o 
  -5   5  15     3166.52     3239.56    108.00 o 
  -3   5  15      179.36      181.84     37.60 o 
  -1   5  15        3.87       31.02     28.26 o 
   1   5  15     1607.19     1415.42    138.01 o 
   3   5  15      206.54      163.71     26.94 o 
   5   5  15      451.47      437.29     44.83 o 
   7   5  15     1164.35     1119.09     92.49 o 
   9   5  15       52.57       35.41     32.94 o 
 -10   6  15       99.87      116.64     35.80 o 
  -8   6  15     1079.31     1003.86     88.18 o 
  -6   6  15      358.09      294.67     48.10 o 
  -4   6  15      859.77      897.08     56.15 o 
  -2   6  15        9.95        5.33     17.31 o 
   0   6  15        5.74       32.54     33.10 o 
   2   6  15     1336.44     1442.19    132.56 o 
   4   6  15        6.24        0.67     32.83 o 
   6   6  15      335.22      327.26     32.36 o 
   8   6  15      296.42      238.11     32.59 o 
  10   6  15        1.68       59.90     34.14 o 
  -9   7  15     1272.36     1229.66     94.88 o 
  -7   7  15     3526.97     3688.31    184.41 o 
  -5   7  15     1972.59     2015.28    130.16 o 
  -3   7  15       73.36      137.81     26.88 o 
  -1   7  15     2039.81     2199.61    112.68 o 
   1   7  15     2754.38     2666.25    131.57 o 
   3   7  15      678.04      672.99     65.96 o 
   5   7  15     9836.14    10497.28    289.83 o 
   7   7  15     2683.31     2613.02    222.69 o 
   9   7  15       14.18       74.24     29.53 o 
 -10   8  15     2784.88     2697.04    276.83 o 
  -8   8  15     1362.57     1322.67    100.01 o 
  -6   8  15       16.21       43.63     57.98 o 
  -4   8  15     2131.84     2384.97    149.72 o 
  -2   8  15     4593.95     4731.24    280.04 o 
   0   8  15       89.83      124.22     38.45 o 
   2   8  15     8394.65     8492.40    425.74 o 
   4   8  15     5852.36     5948.94    192.36 o 
   6   8  15      881.66      855.22     93.22 o 
   8   8  15     2188.95     2128.24    240.86 o 
  -9   9  15        5.99       13.78     32.71 o 
  -7   9  15     1718.30     1641.06    126.90 o 
  -5   9  15     1166.00     1115.00     95.39 o 
  -3   9  15      176.90      130.40     48.80 o 
  -1   9  15     5072.87     5396.54    221.46 o 
   1   9  15     3295.91     3354.82    218.33 o 
   3   9  15       17.09       46.73     60.88 o 
   5   9  15     1193.72     1173.39    120.55 o 
   7   9  15      279.39      253.47     61.97 o 
  -8  10  15      323.20      277.10     71.96 o 
  -6  10  15       26.94       33.98     44.65 o 
  -4  10  15     1446.40     1121.51     82.15 o 
  -2  10  15     1312.43     1321.36    101.39 o 
   0  10  15      288.80      218.09     38.18 o 
   2  10  15     2225.91     2033.79    189.38 o 
   4  10  15      834.97      897.23     71.26 o 
   6  10  15       95.42      119.35     47.39 o 
  -5  11  15       20.69       43.73     37.70 o 
  -3  11  15      496.46      486.47     56.77 o 
  -1  11  15       87.51       95.35     34.78 o 
   1  11  15        2.37       11.54     50.00 o 
   3  11  15        7.10       82.27     37.79 o 
   5  11  15        0.93      -41.93     52.40 o 
  -4  12  15     1536.32     1330.79    145.70 o 
  -2  12  15      259.95      307.85     49.56 o 
   0  12  15      107.38      132.87     50.31 o 
   2  12  15     1080.27      962.44     70.90 o 
 -12   0  16     1625.83     1713.47    295.63 o 
 -10   0  16     4645.62     4161.13    393.27 o 
  -8   0  16      171.60       79.48     64.43 o 
  -6   0  16     5653.89     5886.62    219.68 o 
  -4   0  16    24341.47    26737.10    494.82 o 
  -2   0  16      831.96      803.67     89.63 o 
   0   0  16    10112.60    10856.23    277.31 o 
   2   0  16    11886.73    11780.91    245.51 o 
   4   0  16     7788.37     7454.81    209.63 o 
   6   0  16     9571.18     9607.03    405.69 o 
   8   0  16     1214.71     1306.42    139.30 o 
  10   0  16       11.15       11.31     30.84 o 
 -11   1  16       46.91       40.56     37.25 o 
  -9   1  16     4151.05     4417.92    139.91 o 
  -7   1  16     2983.36     3126.28    125.75 o 
  -5   1  16     1063.57     1080.08     61.71 o 
  -3   1  16     7345.74     7555.42    113.80 o 
  -1   1  16     6513.66     6713.27    106.84 o 
   1   1  16     1070.89      998.24     56.35 o 
   3   1  16     9909.40     9206.25    178.09 o 
   5   1  16      933.34      946.23     44.31 o 
   7   1  16      339.30      342.41     32.01 o 
   9   1  16     3560.94     3511.25    147.74 o 
  11   1  16     1423.15     1172.82    133.11 o 
 -12   2  16      327.88      171.89     51.86 o 
 -10   2  16        4.55       10.20     26.58 o 
  -8   2  16      619.89      553.31     35.60 o 
  -6   2  16     4110.48     4060.62    165.22 o 
  -4   2  16        3.68       22.21     36.10 o 
  -2   2  16     2434.43     2624.17    109.17 o 
   0   2  16     6641.48     7079.63    127.72 o 
   2   2  16      254.94      159.99     18.14 o 
   4   2  16     2777.62     2544.26    104.19 o 
   6   2  16      384.79      294.26     40.62 o 
   8   2  16       76.52       33.70     21.12 o 
  10   2  16      240.31      170.17     45.64 o 
 -11   3  16       71.52      186.81     57.53 o 
  -9   3  16       80.70       40.17     40.02 o 
  -7   3  16      377.98      401.10     34.02 o 
  -5   3  16      161.07      191.89     22.87 o 
  -3   3  16      352.85      366.66     43.65 o 
  -1   3  16      563.71      734.06     45.81 o 
   1   3  16       35.67       24.91     16.97 o 
   3   3  16     1048.43      977.99     67.61 o 
   5   3  16     1993.84     1900.99     87.39 o 
   7   3  16       13.80        3.75     35.87 o 
   9   3  16      372.62      358.78     39.12 o 
  11   3  16       41.87       37.71     50.10 o 
 -12   4  16       96.90       24.03    112.94 o 
 -10   4  16      885.92      903.13     87.51 o 
  -8   4  16      289.77      280.85     49.06 o 
  -6   4  16      269.01      312.95     45.10 o 
  -4   4  16      330.92      311.06     49.02 o 
  -2   4  16     1614.11     1702.83    140.87 o 
   0   4  16    16942.11    17793.34    407.06 o 
   2   4  16     8512.25     8373.09    279.50 o 
   4   4  16      948.75      903.21     80.51 o 
   6   4  16     2603.67     2814.73    141.79 o 
   8   4  16      524.59      543.90     61.12 o 
  10   4  16       31.09       26.45     24.67 o 
 -11   5  16       54.63       11.70     74.15 o 
  -9   5  16     4100.65     3932.19    262.97 o 
  -7   5  16     1880.87     1818.96    157.43 o 
  -5   5  16     1795.99     2017.92    128.70 o 
  -3   5  16    16238.26    17603.70    390.24 o 
  -1   5  16     6422.85     6823.54    175.39 o 
   1   5  16     6993.10     7212.99    188.21 o 
   3   5  16    26663.34    27279.44    548.96 o 
   5   5  16     6822.74     7041.21    265.96 o 
   7   5  16      505.63      535.01     43.09 o 
   9   5  16     1889.51     1834.09    137.55 o 
 -10   6  16      921.25      947.64     74.12 o 
  -8   6  16       30.98       94.69     35.24 o 
  -6   6  16     6765.74     7525.85    285.00 o 
  -4   6  16     8514.87     9093.24    309.45 o 
  -2   6  16      257.75      237.60     36.57 o 
   0   6  16     8469.41     9118.39    300.75 o 
   2   6  16     1376.57     1451.91    126.48 o 
   4   6  16     3021.17     3153.63    133.18 o 
   6   6  16     6780.32     7238.73    214.31 o 
   8   6  16      601.01      626.96     65.69 o 
  -9   7  16     2046.01     1793.82    146.16 o 
  -7   7  16     1541.11     1698.80    123.41 o 
  -5   7  16     2038.81     1874.70    183.32 o 
  -3   7  16     3010.01     3179.93    152.18 o 
  -1   7  16     3966.57     4026.13    216.19 o 
   1   7  16     1562.62     1457.91    127.27 o 
   3   7  16     1465.95     1538.66    105.01 o 
   5   7  16      476.84      425.24     43.34 o 
   7   7  16      447.66      375.42     94.72 o 
   9   7  16      187.04      272.32     54.92 o 
  -8   8  16      220.18      151.63     36.86 o 
  -6   8  16      272.29      305.46     45.70 o 
  -4   8  16       64.21       24.64     21.77 o 
  -2   8  16        1.99       53.09     31.79 o 
   0   8  16     1444.69     1393.02     93.19 o 
   2   8  16     6239.13     6172.00    257.21 o 
   4   8  16      174.14      120.17     41.81 o 
   6   8  16       92.88      116.25     50.46 o 
   8   8  16       36.06      101.35     66.57 o 
  -7   9  16      471.61      419.60     50.35 o 
  -5   9  16      333.78      343.50     36.14 o 
  -3   9  16      890.11      879.08     70.14 o 
  -1   9  16     1339.08     1165.00    100.62 o 
   1   9  16      627.23      626.65     57.20 o 
   3   9  16     1976.44     1978.15    157.97 o 
   5   9  16       70.72       65.00     47.38 o 
  -6  10  16     2371.30     2328.97    250.92 o 
  -4  10  16      439.27      346.98     61.06 o 
  -2  10  16      239.56      221.00     30.56 o 
   0  10  16     6465.88     7214.51    179.84 o 
   2  10  16      693.37      518.15    244.88 o 
   4  10  16      406.77      344.02     62.19 o 
   6  10  16     1202.80     1069.87    111.61 o 
  -5  11  16      279.71      385.70    103.65 o 
  -3  11  16     4442.98     4562.36    329.18 o 
  -1  11  16     1175.56     1094.20    109.39 o 
   1  11  16      115.43       28.10     35.78 o 
   3  11  16     1491.06     1404.63    108.22 o 
  -2  12  16      554.09      400.74     52.40 o 
   0  12  16     2043.75     1828.21    159.50 o 
   2  12  16      635.91      585.94     63.72 o 
 -11   1  17     1362.45     1170.46    111.06 o 
  -9   1  17      658.01      617.49     52.33 o 
  -7   1  17     2569.00     2504.89    180.09 o 
  -5   1  17     5778.65     5965.44    164.59 o 
  -3   1  17     1300.95     1405.88     58.84 o 
  -1   1  17      249.40      165.24     16.84 o 
   1   1  17     5104.57     4937.25    107.17 o 
   3   1  17     1710.45     1797.85    108.46 o 
   5   1  17     3131.78     2566.78    110.10 o 
   7   1  17     6692.53     6819.49    159.65 o 
   9   1  17       31.72      -12.76     32.62 o 
  11   1  17      157.05      130.32     81.63 o 
 -12   2  17      664.26      479.50     70.96 o 
 -10   2  17      151.60      175.90     41.37 o 
  -8   2  17     4558.12     4470.95    186.43 o 
  -6   2  17      202.17      179.04     37.60 o 
  -4   2  17     2232.56     2316.29    102.01 o 
  -2   2  17    10786.40    11555.13    303.80 o 
   0   2  17     4932.42     4929.19    124.66 o 
   2   2  17     5588.34     5175.70    106.32 o 
   4   2  17    23241.64    22821.13    626.84 o 
   6   2  17      178.36      141.99     27.57 o 
   8   2  17     4212.15     4657.60    192.09 o 
  10   2  17     3597.88     3433.21    183.86 o 
 -11   3  17     4334.91     4683.04    433.70 o 
  -9   3  17     1823.76     1512.88    140.99 o 
  -7   3  17     4451.96     4626.25    141.86 o 
  -5   3  17     5351.28     5630.95    174.95 o 
  -3   3  17     2074.79     2163.46    135.71 o 
  -1   3  17     2993.41     2943.90    114.35 o 
   1   3  17    18727.23    18860.28    468.61 o 
   3   3  17    14561.43    14818.05    302.65 o 
   5   3  17     2889.52     2888.47    168.13 o 
   7   3  17     8817.06     9062.98    262.73 o 
   9   3  17      265.62      317.95     49.29 o 
 -10   4  17     1152.68      881.51     85.09 o 
  -8   4  17     5210.07     5467.22    205.84 o 
  -6   4  17     4074.95     4276.07    157.59 o 
  -4   4  17     2690.55     2659.58    116.63 o 
  -2   4  17     4008.40     3983.52    139.87 o 
   0   4  17     1389.03     1556.15     99.83 o 
   2   4  17     9349.28     9337.93    542.67 o 
   4   4  17     6801.38     7293.50    262.72 o 
   6   4  17      114.00      104.09     31.46 o 
   8   4  17      445.08      401.48     54.10 o 
  10   4  17      623.18      463.24     51.62 o 
 -11   5  17      164.82      146.34     47.42 o 
  -9   5  17      114.29       63.70     38.68 o 
  -7   5  17      439.44      463.20     53.86 o 
  -5   5  17      688.25      623.99     54.89 o 
  -3   5  17       16.07       69.69     26.03 o 
  -1   5  17      322.34      291.91     41.09 o 
   1   5  17      152.25      162.82     38.39 o 
   3   5  17       20.48       24.41     30.26 o 
   5   5  17      380.99      346.70     33.04 o 
   7   5  17       19.61       17.77     20.65 o 
   9   5  17       48.67       83.78     33.25 o 
 -10   6  17       14.03       31.02     45.89 o 
  -8   6  17      694.60      771.89     82.16 o 
  -6   6  17      125.70      149.33     28.88 o 
  -4   6  17       35.57      -12.07     46.21 o 
  -2   6  17      106.76      116.49     24.94 o 
   0   6  17       62.04        3.34     44.80 o 
   2   6  17     1009.58      915.12    144.33 o 
   4   6  17      999.92     1036.80     64.57 o 
   6   6  17      318.16      235.82     54.16 o 
   8   6  17       17.20      -36.70     45.34 o 
  -9   7  17      180.12      213.91     56.35 o 
  -7   7  17       87.27       80.21     40.50 o 
  -5   7  17     2414.12     2392.66    185.46 o 
  -3   7  17     1136.66     1072.62     75.26 o 
  -1   7  17      105.41       11.74     51.25 o 
   1   7  17     6731.76     7119.00    269.43 o 
   3   7  17     2441.77     2382.89    285.83 o 
   5   7  17      935.72     1123.21     81.72 o 
   7   7  17     2591.65     2490.82    242.15 o 
   9   7  17      344.53      314.07     53.66 o 
  -8   8  17     3059.04     2826.71    204.46 o 
  -6   8  17       66.09       62.77     44.82 o 
  -4   8  17     2323.53     2208.63    175.55 o 
  -2   8  17     6294.69     6721.23    197.77 o 
   0   8  17     2437.26     2293.81    209.80 o 
   2   8  17      347.64      367.89     62.55 o 
   4   8  17     6335.35     6395.37    195.87 o 
   6   8  17       11.68       96.58     61.08 o 
   8   8  17     2266.33     2160.87    207.86 o 
  -7   9  17     2745.13     2578.55    214.87 o 
  -5   9  17     3809.37     4025.01    281.65 o 
  -3   9  17       95.40      101.36     38.51 o 
  -1   9  17     2251.13     2206.99    164.87 o 
   1   9  17     4968.63     5624.31    160.25 o 
   3   9  17     2174.88     2245.91    176.43 o 
   5   9  17      806.07      882.17    128.07 o 
   7   9  17     1169.51     1256.64    179.12 o 
  -6  10  17       24.77       16.43     52.45 o 
  -4  10  17     1251.66     1245.54    114.41 o 
  -2  10  17     1306.27     1271.14     91.78 o 
   0  10  17      534.44      468.73     46.55 o 
   2  10  17     1934.49     1895.78    153.28 o 
   4  10  17      373.00      289.64     57.41 o 
   6  10  17      251.28      346.92     88.07 o 
  -5  11  17      443.01      308.84     81.90 o 
  -3  11  17       74.83       14.16     51.52 o 
  -1  11  17      124.63      120.80     42.61 o 
   1  11  17      423.45      411.61     98.55 o 
   3  11  17        0.22       -0.40     37.57 o 
  -2  12  17      329.88      310.86     52.10 o 
   0  12  17      278.06      307.72     49.28 o 
 -12   0  18      468.53      394.82    100.42 o 
 -10   0  18     4761.58     5369.83    896.56 o 
  -8   0  18       38.74       54.26     21.26 o 
  -6   0  18     7675.35     8235.09    365.71 o 
  -4   0  18    15344.80    16069.88    471.43 o 
  -2   0  18     1644.28     1633.64    148.18 o 
   0   0  18    10388.17    10029.03    349.35 o 
   2   0  18    20623.57    20727.17    897.90 o 
   4   0  18     4840.59     4390.15    120.84 o 
   6   0  18     9306.31     9190.21    360.39 o 
   8   0  18     3531.34     3324.71    148.45 o 
  10   0  18       25.05      118.68     41.35 o 
 -11   1  18      803.65      703.41     86.77 o 
  -9   1  18     1550.95     1302.40    128.71 o 
  -7   1  18     8159.45     8370.94    234.67 o 
  -5   1  18     1501.40     1551.82     86.45 o 
  -3   1  18     8807.79     9352.58    181.93 o 
  -1   1  18    12700.91    13784.30    315.65 o 
   1   1  18      312.39      280.14     34.18 o 
   3   1  18     8990.19     8805.36    188.90 o 
   5   1  18     6806.26     6680.50    208.79 o 
   7   1  18      187.05      142.49     29.07 o 
   9   1  18     1495.66     1215.11     95.47 o 
 -12   2  18      407.94      408.77     62.30 o 
 -10   2  18      867.36      793.65     79.57 o 
  -8   2  18     1136.33     1028.68     89.77 o 
  -6   2  18     3192.36     3223.99    151.13 o 
  -4   2  18     1286.03     1317.18     83.80 o 
  -2   2  18     1141.54     1194.31     72.87 o 
   0   2  18    10965.75    11337.75    255.74 o 
   2   2  18     1026.11      969.75     50.74 o 
   4   2  18      238.87      143.74     37.43 o 
   6   2  18      169.85      141.06     22.01 o 
   8   2  18      380.63      323.71     41.20 o 
  10   2  18        9.70       53.68     26.69 o 
 -11   3  18       60.47       14.66     58.06 o 
  -9   3  18        4.88       22.22     33.61 o 
  -7   3  18     1002.73      928.84     74.78 o 
  -5   3  18      229.81      178.73     39.69 o 
  -3   3  18      640.12      694.26     55.56 o 
  -1   3  18      513.36      542.23     64.61 o 
   1   3  18      813.81      895.22     68.13 o 
   3   3  18      508.87      526.77     46.58 o 
   5   3  18     1080.78      882.80     70.30 o 
   7   3  18        1.24       21.11     15.83 o 
   9   3  18       26.84      111.60     32.64 o 
 -10   4  18     1654.62     1439.56    122.97 o 
  -8   4  18     1334.63     1348.34    122.50 o 
  -6   4  18     1392.91     1419.54    103.37 o 
  -4   4  18     7169.56     7601.87    170.91 o 
  -2   4  18        0.02       26.05     30.54 o 
   0   4  18     3047.06     3294.41    152.15 o 
   2   4  18     4477.61     4500.41    244.17 o 
   4   4  18     1495.90     1420.40    106.81 o 
   6   4  18     2145.25     2138.11    112.18 o 
   8   4  18     2971.82     2776.04    229.44 o 
  10   4  18        0.42       56.64     33.41 o 
 -11   5  18        4.96       53.60     32.45 o 
  -9   5  18     2963.21     2853.96    209.40 o 
  -7   5  18     3430.77     3265.00    258.45 o 
  -5   5  18        0.25       46.71     26.98 o 
  -3   5  18     2329.79     2401.81    151.97 o 
  -1   5  18     3256.52     3518.23    142.31 o 
   1   5  18      147.01      161.54     36.66 o 
   3   5  18     7515.03     7974.10    287.25 o 
   5   5  18     6745.30     7036.33    184.38 o 
   7   5  18      388.03      331.24     36.97 o 
   9   5  18      781.82      679.92     85.64 o 
 -10   6  18     1418.38     1399.88    130.84 o 
  -8   6  18        3.60       23.25     30.54 o 
  -6   6  18     9257.10    10211.62    290.72 o 
  -4   6  18     8192.63     8747.05    278.57 o 
  -2   6  18      227.77      202.47     46.73 o 
   0   6  18    11775.23    12935.68    944.27 o 
   2   6  18     9167.66     9447.43    325.54 o 
   4   6  18      572.89      626.27     59.33 o 
   6   6  18     3345.29     3877.27    174.96 o 
   8   6  18      722.95      722.36     94.57 o 
  -9   7  18      376.13      385.08     59.60 o 
  -7   7  18      458.44      508.06     55.80 o 
  -5   7  18      798.28      712.62     62.58 o 
  -3   7  18     3091.11     3336.69    132.80 o 
  -1   7  18     2322.00     2453.28    171.96 o 
   1   7  18      216.35      363.14     39.09 o 
   3   7  18       15.63       -0.38     33.61 o 
   5   7  18      141.51      149.26     34.06 o 
   7   7  18       19.42       86.66     42.68 o 
  -8   8  18        4.75       48.03     51.40 o 
  -6   8  18        1.61        4.06     30.23 o 
  -4   8  18      125.08      116.50     26.73 o 
  -2   8  18      246.94      315.67     80.73 o 
   0   8  18      271.95      344.08     39.04 o 
   2   8  18      353.22      411.69     74.80 o 
   4   8  18        3.81       14.74     32.35 o 
   6   8  18       12.72       88.42     40.80 o 
  -7   9  18     2294.06     2071.52    156.85 o 
  -5   9  18       14.05       -4.52     39.15 o 
  -3   9  18      699.54      697.68     79.76 o 
  -1   9  18     3396.60     3756.55    180.68 o 
   1   9  18      112.09       53.95     38.62 o 
   3   9  18      577.71      564.81     85.19 o 
   5   9  18      290.90      374.95     85.29 o 
  -6  10  18     1237.87     1245.85    131.28 o 
  -4  10  18     1588.24     1520.29    125.09 o 
  -2  10  18      101.93      189.40     34.45 o 
   0  10  18     1839.00     1746.14    126.41 o 
   2  10  18      990.26     1097.41     97.43 o 
   4  10  18       22.33       56.32     25.89 o 
  -3  11  18     1271.56     1010.26    102.23 o 
  -1  11  18     1757.15     1660.38    146.47 o 
   1  11  18      282.59      156.58     63.55 o 
   3  11  18     2251.64     2181.73    198.79 o 
 -11   1  19      180.82      149.78     39.57 o 
  -9   1  19      678.59      645.54     70.92 o 
  -7   1  19     1058.89      954.86     47.32 o 
  -5   1  19     5703.05     5824.21    111.29 o 
  -3   1  19     1335.39     1313.01     72.05 o 
  -1   1  19      147.95      222.60     53.61 o 
   1   1  19     1283.25     1267.99     76.63 o 
   3   1  19     1335.48     1179.83     88.29 o 
   5   1  19       12.97       -5.85     27.18 o 
   7   1  19     1121.82     1155.98     86.89 o 
   9   1  19        4.06       -4.11     24.62 o 
 -10   2  19      241.28      165.24     61.63 o 
  -8   2  19     8130.36     8004.85    248.98 o 
  -6   2  19     2565.10     2470.60    118.79 o 
  -4   2  19     2219.51     2281.12    148.45 o 
  -2   2  19     7597.19     8228.90    213.70 o 
   0   2  19     3965.34     4318.20    114.55 o 
   2   2  19     2174.88     2039.22     92.49 o 
   4   2  19     9735.76     9674.38    294.12 o 
   6   2  19     3995.48     3691.09    109.21 o 
   8   2  19     2206.91     2088.75    155.24 o 
  10   2  19     1505.27     1277.12    155.29 o 
 -11   3  19     1696.78     1950.37    198.32 o 
  -9   3  19      879.58      820.66     65.33 o 
  -7   3  19     1097.75     1169.42     95.94 o 
  -5   3  19     2911.92     2934.28    166.35 o 
  -3   3  19     2098.42     2341.71     92.77 o 
  -1   3  19     1272.72     1281.36     80.99 o 
   1   3  19     3900.87     4020.38    130.59 o 
   3   3  19     6385.51     6407.75    198.39 o 
   5   3  19     5795.79     5885.67    194.35 o 
   7   3  19     6555.33     6609.33    134.66 o 
   9   3  19      903.28     1023.07     75.99 o 
 -10   4  19        1.64       37.04     43.57 o 
  -8   4  19     2333.86     2208.12    178.18 o 
  -6   4  19     2390.19     2275.45    128.77 o 
  -4   4  19     2134.03     2179.41    140.96 o 
  -2   4  19     3451.47     3679.68    147.44 o 
   0   4  19     2285.42     2416.70    115.71 o 
   2   4  19        9.46       -0.97     37.00 o 
   4   4  19      601.72      694.39     44.09 o 
   6   4  19     1091.73     1163.75     89.44 o 
   8   4  19       29.46       81.10     49.92 o 
  -9   5  19       17.09       74.66     61.31 o 
  -7   5  19      130.12      146.44     43.94 o 
  -5   5  19      462.93      479.17     45.50 o 
  -3   5  19      427.76      585.12     67.54 o 
  -1   5  19       94.68      115.62     40.48 o 
   1   5  19     1001.67     1094.56     65.44 o 
   3   5  19     1080.29     1069.12     59.61 o 
   5   5  19      291.36      262.64     46.59 o 
   7   5  19       13.49      -15.84     20.54 o 
   9   5  19        3.03       13.58     43.06 o 
 -10   6  19       10.64       87.36     43.64 o 
  -8   6  19      634.12      671.98     77.90 o 
  -6   6  19     2015.20     1989.20    141.84 o 
  -4   6  19        9.41       69.73     23.78 o 
  -2   6  19      159.33      150.05     44.06 o 
   0   6  19       39.70       69.43     28.73 o 
   2   6  19       68.64       26.04     28.99 o 
   4   6  19      151.01      313.87     70.81 o 
   6   6  19      410.06      489.92     52.38 o 
   8   6  19      109.96      127.33     42.82 o 
  -9   7  19     1736.84     1556.11    134.29 o 
  -7   7  19       14.54       95.41     36.76 o 
  -5   7  19     1126.97     1118.51    124.44 o 
  -3   7  19      114.90      118.75     27.57 o 
  -1   7  19      109.89      118.84     25.13 o 
   1   7  19     2498.83     2816.78    198.80 o 
   3   7  19     2057.16     2227.64    170.27 o 
   5   7  19      234.05      239.31     32.86 o 
   7   7  19     2344.45     2169.90    233.19 o 
  -8   8  19     1790.06     1635.71    122.93 o 
  -6   8  19      276.48      383.75     55.46 o 
  -4   8  19     1365.45     1321.74     95.80 o 
  -2   8  19     5316.99     6447.45    165.49 o 
   0   8  19     2777.68     2838.95    203.32 o 
   2   8  19      357.43      340.51     53.03 o 
   4   8  19     3922.51     3573.43    275.77 o 
   6   8  19      598.36      517.79     91.75 o 
  -7   9  19      569.69      562.88     63.91 o 
  -5   9  19     2931.12     2789.79    256.23 o 
  -3   9  19      429.35      377.63     39.72 o 
  -1   9  19       75.55       83.89     36.23 o 
   1   9  19     2170.57     2261.87    188.37 o 
   3   9  19      950.00     1045.71     86.46 o 
   5   9  19      189.29       17.45     43.82 o 
  -6  10  19      186.29      154.50     51.44 o 
  -4  10  19      185.34      196.47     92.17 o 
  -2  10  19       23.49       90.67     67.95 o 
   0  10  19      456.24      321.21     83.89 o 
   2  10  19     1047.25     1011.19     79.08 o 
   4  10  19      375.27      289.10     51.00 o 
  -3  11  19        4.64       27.04     28.63 o 
  -1  11  19       34.42       35.67     36.04 o 
   1  11  19       85.13      115.51     27.17 o 
 -10   0  20     1892.11     1637.15    212.24 o 
  -8   0  20      882.61      706.19     74.67 o 
  -6   0  20      367.26      356.56     43.52 o 
  -4   0  20     4169.80     4433.99    225.26 o 
  -2   0  20        9.99      -14.84     19.73 o 
   0   0  20     1501.58     1606.15    166.47 o 
   2   0  20     1186.68     1347.08    105.10 o 
   4   0  20      563.79      651.98     89.12 o 
   6   0  20      383.11      448.32     59.62 o 
   8   0  20      701.71      690.85     97.34 o 
  10   0  20       44.57      157.89     84.31 o 
 -11   1  20        6.49       82.70     33.35 o 
  -9   1  20      506.97      448.41     57.68 o 
  -7   1  20     3148.23     3242.03    125.17 o 
  -5   1  20     1544.01     1449.95     53.49 o 
  -3   1  20     6867.17     7475.35    154.79 o 
  -1   1  20     3689.38     4057.71    126.01 o 
   1   1  20      994.09     1127.56     68.03 o 
   3   1  20     4846.66     4680.40    154.25 o 
   5   1  20     1784.93     1863.07     69.76 o 
   7   1  20       20.59       24.45     18.33 o 
   9   1  20     1087.91     1001.24     85.10 o 
 -10   2  20       24.88       71.38     42.24 o 
  -8   2  20       52.27       16.50     30.21 o 
  -6   2  20     4361.92     4520.93    153.48 o 
  -4   2  20     1694.01     1767.77    101.15 o 
  -2   2  20      558.57      694.15     62.18 o 
   0   2  20       17.58       40.73     28.04 o 
   2   2  20      218.63      149.87     22.75 o 
   4   2  20       45.62       22.35     18.96 o 
   6   2  20      124.63      110.70     29.06 o 
   8   2  20      312.79      234.45     32.46 o 
  10   2  20       82.43       46.96     31.80 o 
 -11   3  20        0.43       77.44     35.99 o 
  -9   3  20      135.90      191.18     48.80 o 
  -7   3  20      179.09      226.62     37.81 o 
  -5   3  20       23.45       11.44     27.80 o 
  -3   3  20      787.89      859.34     67.60 o 
  -1   3  20      619.81      723.95     47.69 o 
   1   3  20      529.62      508.19     41.26 o 
   3   3  20      895.86      763.05     61.79 o 
   5   3  20      251.36      168.36     30.30 o 
   7   3  20       12.90       45.96     28.71 o 
   9   3  20       33.49      -10.99     28.37 o 
 -10   4  20     1607.67     1252.87    183.32 o 
  -8   4  20     1598.15     1395.25     84.49 o 
  -6   4  20     2667.82     2683.18    196.42 o 
  -4   4  20     7530.85     7979.40    287.07 o 
  -2   4  20      565.82      588.27     48.23 o 
   0   4  20      531.92      693.74     49.92 o 
   2   4  20      881.07      828.36     76.25 o 
   4   4  20      282.61      215.11     35.79 o 
   6   4  20     1300.53     1243.29     99.66 o 
   8   4  20      962.31      927.71    112.48 o 
  -9   5  20     1088.36     1072.38     91.15 o 
  -7   5  20     3242.36     3319.23    235.44 o 
  -5   5  20      710.80      723.91     67.39 o 
  -3   5  20     4241.36     4390.70    170.08 o 
  -1   5  20     5235.04     5819.67    213.80 o 
   1   5  20       24.12       61.78     44.68 o 
   3   5  20     2930.41     3342.69    202.13 o 
   5   5  20     4306.14     4789.08    154.56 o 
   7   5  20       26.10       13.20     48.37 o 
   9   5  20     1110.27      905.74     82.93 o 
 -10   6  20     1135.78      747.60    132.38 o 
  -8   6  20      572.40      529.50     51.49 o 
  -6   6  20     1903.90     1821.91    117.60 o 
  -4   6  20     3128.38     3178.70    213.18 o 
  -2   6  20      394.58      332.64     38.28 o 
   0   6  20    10313.51    11249.07    369.05 o 
   2   6  20     3158.78     3429.95    238.37 o 
   4   6  20      560.87      520.93     59.99 o 
   6   6  20      881.00      866.82     58.92 o 
   8   6  20      421.91      462.36     58.12 o 
  -9   7  20       38.44      -12.53     34.05 o 
  -7   7  20      515.23      482.35     52.41 o 
  -5   7  20      341.58      333.51     35.69 o 
  -3   7  20      852.70      929.52     90.43 o 
  -1   7  20     1348.45     1435.49    149.10 o 
   1   7  20       14.11       20.52     26.73 o 
   3   7  20      489.28      418.08     47.24 o 
   5   7  20     1094.58     1035.12     87.84 o 
   7   7  20      124.16       12.49     52.44 o 
  -8   8  20        6.15       88.72     39.27 o 
  -6   8  20       74.88       58.35     36.12 o 
  -4   8  20       32.67       30.76     42.48 o 
  -2   8  20       10.24       -4.25     39.45 o 
   0   8  20      107.10      107.98     38.17 o 
   2   8  20        0.60       43.68     34.26 o 
   4   8  20      112.84       61.14     52.71 o 
   6   8  20        2.89       19.34     37.64 o 
  -7   9  20      951.17      983.39     86.45 o 
  -5   9  20        1.96       -8.53     39.48 o 
  -3   9  20      661.95      667.94     93.46 o 
  -1   9  20     2964.54     2872.85    182.13 o 
   1   9  20       51.93       87.88     59.92 o 
   3   9  20      112.98      137.33     52.87 o 
   5   9  20      717.50      967.13     93.35 o 
  -4  10  20     1949.13     1868.33    177.85 o 
  -2  10  20      808.05      913.20     84.25 o 
   0  10  20       53.02       42.50     46.35 o 
   2  10  20     1189.99     1204.02    108.87 o 
   4  10  20      826.68      779.11     79.55 o 
  -1  11  20     1777.83     1688.08    160.60 o 
   1  11  20        4.18       13.83     36.51 o 
 -11   1  21      961.34      996.96    152.94 o 
  -9   1  21     1023.05      843.74     60.89 o 
  -7   1  21        3.08       44.61     22.18 o 
  -5   1  21     1960.43     2053.53    103.71 o 
  -3   1  21      132.58      163.76     31.94 o 
  -1   1  21     1138.55     1205.68     82.76 o 
   1   1  21    11055.96    11754.12    219.41 o 
   3   1  21     4879.52     4869.15    155.60 o 
   5   1  21      808.73      686.31     52.58 o 
   7   1  21      571.30      601.05     55.66 o 
   9   1  21       98.71       49.50     31.11 o 
 -10   2  21      235.87      126.44     47.37 o 
  -8   2  21     4451.74     4439.54    169.82 o 
  -6   2  21     1221.37     1116.52     93.55 o 
  -4   2  21      106.25       84.20     19.36 o 
  -2   2  21     1587.15     1792.92    103.89 o 
   0   2  21       48.74       60.66     34.64 o 
   2   2  21      442.71      453.20     42.34 o 
   4   2  21      649.46      673.04     38.11 o 
   6   2  21     2535.95     2529.64    163.89 o 
   8   2  21      260.21      174.11     41.62 o 
 -11   3  21      491.93      569.78    140.16 o 
  -9   3  21      449.94      387.59     72.05 o 
  -7   3  21       97.53       94.74     38.92 o 
  -5   3  21     5061.98     5484.88    178.32 o 
  -3   3  21     5294.74     5580.68    198.92 o 
  -1   3  21      539.26      570.21     43.34 o 
   1   3  21       49.86       -5.49     20.49 o 
   3   3  21     1074.01     1104.87     87.39 o 
   5   3  21       44.54       26.67     25.15 o 
   7   3  21     2628.91     2529.87    180.23 o 
   9   3  21     1524.61     1240.66    150.17 o 
 -10   4  21       14.53       72.94     31.47 o 
  -8   4  21      481.20      507.53     65.73 o 
  -6   4  21      554.31      701.76     54.25 o 
  -4   4  21      922.01      868.27     55.39 o 
  -2   4  21     2264.02     2505.26    138.17 o 
   0   4  21      635.78      732.32     68.97 o 
   2   4  21      125.68       70.56     29.85 o 
   4   4  21      941.90      901.15     85.78 o 
   6   4  21      952.69      867.61     94.47 o 
   8   4  21        0.13       -0.48     41.33 o 
  -9   5  21        0.76       45.06     78.60 o 
  -7   5  21      246.62      119.17     48.76 o 
  -5   5  21        6.72      -14.86     38.97 o 
  -3   5  21      222.94      118.30     30.63 o 
  -1   5  21        5.28       -7.83     23.11 o 
   1   5  21     1072.08      967.53     72.78 o 
   3   5  21      296.79      263.30     47.61 o 
   5   5  21        4.90      -40.83     40.83 o 
   7   5  21       10.20       31.14     34.81 o 
  -8   6  21      112.72      105.62     35.69 o 
  -6   6  21      399.70      471.73     53.13 o 
  -4   6  21        9.22      -15.19     32.88 o 
  -2   6  21      118.06       99.31     41.62 o 
   0   6  21      806.12      878.38     84.63 o 
   2   6  21        9.79       20.82     41.39 o 
   4   6  21       16.20       53.19     37.51 o 
   6   6  21        5.78       69.21     35.90 o 
   8   6  21      306.85      306.04     46.56 o 
  -7   7  21       17.37       -5.14     54.88 o 
  -5   7  21     1233.01     1177.78     83.55 o 
  -3   7  21     1105.74     1265.64    126.70 o 
  -1   7  21      101.19      121.76     40.88 o 
   1   7  21      871.31      903.78    121.52 o 
   3   7  21     2486.95     2736.30    196.26 o 
   5   7  21       72.20       48.03     36.82 o 
   7   7  21     1221.36     1276.56    128.36 o 
  -6   8  21      511.95      450.99     58.15 o 
  -4   8  21      713.89      681.44     89.50 o 
  -2   8  21     2775.54     2914.04    191.59 o 
   0   8  21     1046.14     1070.85    101.18 o 
   2   8  21      162.85      184.15     47.80 o 
   4   8  21     2128.34     2093.43    145.91 o 
   6   8  21     2368.92     2477.76    267.82 o 
  -5   9  21     2454.87     2494.70    342.05 o 
  -3   9  21     2383.87     2366.26    165.28 o 
  -1   9  21      319.14      287.28     45.10 o 
   1   9  21     3443.38     3077.19    274.91 o 
   3   9  21     2043.44     1938.42    139.06 o 
   5   9  21        0.96       57.00     49.72 o 
  -4  10  21       18.73       19.75     38.78 o 
  -2  10  21      123.04      145.64     43.55 o 
   0  10  21      404.59      388.93     49.30 o 
   2  10  21        0.19        5.30     46.12 o 
 -10   0  22     3162.46     2681.36    462.91 o 
  -8   0  22      972.29      697.07     98.35 o 
  -6   0  22      554.90      498.27     95.21 o 
  -4   0  22     2170.00     2575.45    259.08 o 
  -2   0  22      222.40      208.68     42.02 o 
   0   0  22      271.35      271.50     61.09 o 
   2   0  22     1492.39     1484.41    151.32 o 
   4   0  22     3113.72     3528.06    149.37 o 
   6   0  22       10.58      -21.30     21.74 o 
   8   0  22      799.62      599.36    103.28 o 
 -11   1  22      287.58      412.97     91.83 o 
  -9   1  22       14.43      -28.88     42.63 o 
  -7   1  22     2940.01     2889.61    148.74 o 
  -5   1  22     3804.32     3523.30    157.12 o 
  -3   1  22      885.75      975.92     56.97 o 
  -1   1  22     5224.05     5952.90    229.47 o 
   1   1  22      631.53      703.48     52.95 o 
   3   1  22     1233.64     1227.86     78.30 o 
   5   1  22      412.78      449.98     33.46 o 
   7   1  22      958.15     1075.63     82.68 o 
   9   1  22      139.87       86.37     76.09 o 
 -10   2  22       53.93       33.88     54.69 o 
  -8   2  22       86.98       49.16     29.18 o 
  -6   2  22      687.50      592.91     50.32 o 
  -4   2  22     1546.39     1598.77    123.81 o 
  -2   2  22     1219.26     1370.19     89.19 o 
   0   2  22      372.32      327.39     49.04 o 
   2   2  22      396.33      431.49     50.24 o 
   4   2  22      107.68       91.91     35.94 o 
   6   2  22       18.50       12.51     27.53 o 
   8   2  22      539.99      417.47     46.37 o 
  -9   3  22      226.96      173.24     42.48 o 
  -7   3  22       53.99       79.33     34.96 o 
  -5   3  22      837.49      791.21     74.24 o 
  -3   3  22       38.47       26.45     28.54 o 
  -1   3  22      102.68      146.81     36.79 o 
   1   3  22     1390.78     1407.40     96.62 o 
   3   3  22       25.73       40.59     30.47 o 
   5   3  22      232.91      103.89     51.71 o 
   7   3  22      194.22      143.38     41.39 o 
   9   3  22        3.64       -7.73     34.33 o 
 -10   4  22       78.26       52.59    106.33 o 
  -8   4  22       66.82        4.24     59.13 o 
  -6   4  22      736.53      639.58     52.78 o 
  -4   4  22     9312.87     9905.68    250.08 o 
  -2   4  22     4488.35     4634.53    176.55 o 
   0   4  22      119.69      113.38     29.27 o 
   2   4  22     2352.87     2662.14    201.81 o 
   4   4  22       22.42       43.23     39.45 o 
   6   4  22      227.34      127.04     31.61 o 
   8   4  22      957.62      963.51    106.22 o 
  -9   5  22      179.90      136.46     33.58 o 
  -7   5  22     2875.86     3131.77    148.75 o 
  -5   5  22     3302.23     3872.44    155.73 o 
  -3   5  22      360.15      281.26     45.88 o 
  -1   5  22     6233.86     6812.57    243.36 o 
   1   5  22     2891.40     2995.56    194.47 o 
   3   5  22      101.70      114.15     44.10 o 
   5   5  22     1824.58     1913.15    136.73 o 
   7   5  22      872.41      926.64     92.47 o 
  -8   6  22     1376.43     1275.52    114.05 o 
  -6   6  22      114.71      183.25     35.62 o 
  -4   6  22     3987.69     4346.00    105.91 o 
  -2   6  22     1631.39     1572.39    168.53 o 
   0   6  22     2198.05     2258.25    155.48 o 
   2   6  22     3234.64     3272.60    236.87 o 
   4   6  22     3073.51     3390.25    133.36 o 
   6   6  22      234.73      313.04     45.93 o 
  -7   7  22      372.82      251.29     46.24 o 
  -5   7  22      652.37      656.64     79.28 o 
  -3   7  22        4.31       43.56     68.37 o 
  -1   7  22     2374.44     2358.00    175.40 o 
   1   7  22       45.93       77.93     43.33 o 
   3   7  22      293.97      282.73     32.98 o 
   5   7  22      409.29      369.62     60.46 o 
  -6   8  22       38.82       26.96     43.06 o 
  -4   8  22       23.99       50.50     32.15 o 
  -2   8  22       96.21       76.16     49.33 o 
   0   8  22       29.41       19.27     62.57 o 
   2   8  22        3.39        8.29     88.42 o 
   4   8  22        1.23       84.84     33.58 o 
  -5   9  22      934.78      947.23    104.51 o 
  -3   9  22        1.43      -27.64     36.95 o 
  -1   9  22      953.99     1153.41    106.85 o 
   1   9  22       35.87       26.00     48.74 o 
   3   9  22      422.09      372.98     67.38 o 
  -2  10  22      321.22      306.81     59.06 o 
   0  10  22     1259.36     1268.39     97.41 o 
   2  10  22     1133.96     1056.51     94.03 o 
  -9   1  23     1285.86     1108.60    118.57 o 
  -7   1  23     1425.80     1145.95    114.54 o 
  -5   1  23        4.31       29.36     24.63 o 
  -3   1  23     1374.11     1385.03    112.66 o 
  -1   1  23      239.40      308.85     40.54 o 
   1   1  23     2065.14     2161.54    116.43 o 
   3   1  23      256.68      227.14     31.95 o 
   5   1  23      960.65      938.62     67.30 o 
   7   1  23      534.93      429.37     44.78 o 
 -10   2  23        7.26      -60.15    101.50 o 
  -8   2  23     2157.93     1508.02    136.53 o 
  -6   2  23     3778.78     3851.30    195.72 o 
  -4   2  23     2424.15     2361.44    162.93 o 
  -2   2  23     3173.22     3488.46    155.16 o 
   0   2  23    10846.38    12641.69    397.57 o 
   2   2  23     8560.83     8893.14    272.49 o 
   4   2  23      643.21      640.50     49.37 o 
   6   2  23     4767.80     5261.74    154.16 o 
   8   2  23      800.17      636.54     71.59 o 
  -9   3  23     1456.57     1197.59    101.33 o 
  -7   3  23       45.49       59.90     27.48 o 
  -5   3  23     1654.53     1573.28    149.06 o 
  -3   3  23     9052.76    10247.16    307.77 o 
  -1   3  23     3115.73     3172.80    151.88 o 
   1   3  23      374.83      412.13     34.36 o 
   3   3  23     4400.77     4711.57    182.62 o 
   5   3  23     2066.32     2067.93    113.56 o 
   7   3  23      900.87      873.61     94.45 o 
  -8   4  23       47.98       14.27     48.99 o 
  -6   4  23     1186.06     1176.35    122.11 o 
  -4   4  23      402.22      388.31     38.32 o 
  -2   4  23      344.63      437.69     57.62 o 
   0   4  23     1915.56     1981.54    155.77 o 
   2   4  23      189.31      195.88     63.26 o 
   4   4  23      615.75      584.42     79.49 o 
   6   4  23     1572.84     1634.88    126.42 o 
   8   4  23      867.38      866.43     91.45 o 
  -9   5  23       35.96       63.43     28.67 o 
  -7   5  23      418.77      383.61     61.99 o 
  -5   5  23       30.03        9.86     35.73 o 
  -3   5  23        2.93       51.40     27.14 o 
  -1   5  23      140.51      126.60     32.02 o 
   1   5  23     1175.34     1083.15     93.72 o 
   3   5  23       31.05       33.21     44.36 o 
   5   5  23        2.26      -38.98     38.98 o 
   7   5  23        7.16      -44.05     44.05 o 
  -8   6  23       20.82       36.61     32.67 o 
  -6   6  23      554.56      378.11     69.86 o 
  -4   6  23      326.16      311.36     41.39 o 
  -2   6  23      125.65      131.02    131.26 o 
   0   6  23      874.59      995.15     92.34 o 
   2   6  23       71.35       67.31     36.20 o 
   4   6  23        9.07      -11.24     39.17 o 
   6   6  23      275.05      214.33     51.05 o 
  -7   7  23      373.17      461.86     57.09 o 
  -5   7  23      535.17      449.74     48.56 o 
  -3   7  23     1490.94     1365.40    121.52 o 
  -1   7  23      426.92      362.72     56.32 o 
   1   7  23      610.61      683.83     64.66 o 
   3   7  23     1651.48     1631.35     86.03 o 
   5   7  23      359.47      268.29     52.48 o 
  -6   8  23     1829.65     1502.19    158.01 o 
  -4   8  23     1143.35     1226.85     95.50 o 
  -2   8  23      129.47      -40.28     40.28 o 
   0   8  23     1642.91     1670.70    125.76 o 
   2   8  23      742.12      691.43     87.82 o 
   4   8  23     1624.07     1554.96    170.24 o 
  -5   9  23      636.68      784.21     80.43 o 
  -3   9  23     2344.92     2019.72    193.34 o 
  -1   9  23      161.63      109.43     42.93 o 
   1   9  23      659.93      611.83     71.51 o 
   3   9  23     1108.88     1004.84    109.70 o 
  -2  10  23      243.52      154.12     50.72 o 
   0  10  23     1354.39     1190.50    124.44 o 
 -10   0  24      400.80      330.81    102.03 o 
  -8   0  24     1163.53      972.31    145.26 o 
  -6   0  24     1696.04     1493.95    275.14 o 
  -4   0  24     8493.05     9640.67    363.97 o 
  -2   0  24    22623.89    24331.78   1509.34 o 
   0   0  24     7533.14     8036.02    527.89 o 
   2   0  24     7903.08     8901.14    289.26 o 
   4   0  24     5750.59     6378.63    205.62 o 
   6   0  24     1365.37     1201.21    128.75 o 
   8   0  24     1497.92     1095.67    233.34 o 
  -9   1  24      125.75      137.53     55.84 o 
  -7   1  24     1824.44     1681.17    147.78 o 
  -5   1  24     5903.00     6315.58    228.24 o 
  -3   1  24       30.39       44.49     32.18 o 
  -1   1  24    10103.46    10985.54    325.83 o 
   1   1  24     4106.21     4465.55    174.23 o 
   3   1  24        6.14       14.51     36.09 o 
   5   1  24     1405.52     1326.51     97.57 o 
   7   1  24      896.14      664.79     83.55 o 
 -10   2  24       21.98       75.07     37.02 o 
  -8   2  24      890.72      836.44     76.95 o 
  -6   2  24      553.31      484.53     40.73 o 
  -4   2  24      527.52      567.81     49.24 o 
  -2   2  24     2352.26     2445.29     79.62 o 
   0   2  24       29.34       89.48     22.18 o 
   2   2  24     1305.80     1259.11    105.98 o 
   4   2  24      808.73      672.97     57.68 o 
   6   2  24       95.07       62.96     23.35 o 
   8   2  24      457.69      531.92     55.82 o 
  -9   3  24       44.48      -25.66     36.14 o 
  -7   3  24       14.76      -13.72     22.14 o 
  -5   3  24      312.98      275.13     43.04 o 
  -3   3  24        0.83       43.42     25.93 o 
  -1   3  24        1.65       -4.38     27.06 o 
   1   3  24       31.50       90.29     39.83 o 
   3   3  24      418.40      371.79     49.03 o 
   5   3  24       35.42       78.86     31.62 o 
   7   3  24       20.86        9.95     31.60 o 
  -8   4  24     1209.90     1053.01     90.63 o 
  -6   4  24      303.44      218.78     30.41 o 
  -4   4  24     3377.58     3626.02    164.64 o 
  -2   4  24     3747.23     4074.03    155.56 o 
   0   4  24      131.10      124.06     37.97 o 
   2   4  24     2630.25     2608.68    203.22 o 
   4   4  24      603.07      603.95     61.52 o 
   6   4  24      522.81      488.66     52.46 o 
  -7   5  24     1171.49     1003.44    118.02 o 
  -5   5  24     4589.52     4856.74    197.58 o 
  -3   5  24      661.38      526.70     49.39 o 
  -1   5  24     6614.34     7239.04    228.98 o 
   1   5  24     5795.84     6043.96    171.58 o 
   3   5  24      488.57      516.81     59.14 o 
   5   5  24     2562.99     2560.19    201.29 o 
   7   5  24     2701.47     2560.77    239.44 o 
  -8   6  24     2143.79     1761.76    150.03 o 
  -6   6  24      708.17      561.22     62.85 o 
  -4   6  24      880.31      769.78     75.23 o 
  -2   6  24     4831.26     5187.69    229.75 o 
   0   6  24      101.68      127.91     43.04 o 
   2   6  24     3278.24     3205.27    190.10 o 
   4   6  24     2837.77     2736.09    184.99 o 
   6   6  24        5.43       62.59     33.41 o 
  -7   7  24      344.45      266.47    121.92 o 
  -5   7  24      982.92      875.29     82.49 o 
  -3   7  24      352.49      218.18     52.18 o 
  -1   7  24      345.83      329.52     62.03 o 
   1   7  24       46.28       34.93     41.08 o 
   3   7  24       19.77      -15.13     37.41 o 
   5   7  24      207.13      199.85     77.59 o 
  -6   8  24        2.62       46.09     59.98 o 
  -4   8  24      361.46      344.71     58.79 o 
  -2   8  24      297.51      242.46     51.76 o 
   0   8  24      124.84       13.57     38.18 o 
   2   8  24      350.18      305.75     47.70 o 
   4   8  24       91.12      -31.04     56.35 o 
  -3   9  24       54.17       89.37     34.65 o 
  -1   9  24     1739.13     1528.10    137.97 o 
   1   9  24      578.77      460.23     57.36 o 
  -9   1  25     1451.01     1268.31    228.30 o 
  -7   1  25      568.86      463.69     75.89 o 
  -5   1  25      443.25      473.79     49.81 o 
  -3   1  25     6537.11     7305.66    268.22 o 
  -1   1  25     6027.62     6665.06    202.98 o 
   1   1  25       86.89       90.25     27.71 o 
   3   1  25     1777.62     1662.64    135.13 o 
   5   1  25     1048.16     1110.57    106.01 o 
   7   1  25      169.87      202.87     42.94 o 
  -8   2  25      203.64      141.27     65.94 o 
  -6   2  25     2398.57     1866.48    149.86 o 
  -4   2  25     4489.73     4676.18    166.74 o 
  -2   2  25       14.54       40.53     51.69 o 
   0   2  25     8323.20     9102.44    247.34 o 
   2   2  25     4361.34     4223.90    172.17 o 
   4   2  25        9.05       77.99     28.83 o 
   6   2  25     3583.23     3123.79    295.43 o 
  -9   3  25     2087.01     1524.78    266.36 o 
  -7   3  25      709.24      731.94     77.54 o 
  -5   3  25       33.06       31.38     34.67 o 
  -3   3  25     5937.16     6537.43    242.12 o 
  -1   3  25     2672.01     2686.11    190.30 o 
   1   3  25      199.02      144.05     34.60 o 
   3   3  25     7652.99     7819.14    303.14 o 
   5   3  25     3194.28     2953.22    130.02 o 
   7   3  25        2.94       79.45     35.28 o 
  -8   4  25      291.53      167.49     42.00 o 
  -6   4  25     1293.67     1276.94    100.83 o 
  -4   4  25     1808.92     1710.58    130.93 o 
  -2   4  25      196.70      191.53     39.81 o 
   0   4  25     4257.66     4660.11    188.17 o 
   2   4  25     1401.98     1538.59    121.89 o 
   4   4  25      406.53      309.56     44.07 o 
   6   4  25     1180.36     1145.77     98.25 o 
  -7   5  25      350.69      336.18     50.40 o 
  -5   5  25       24.84       -8.75     27.61 o 
  -3   5  25       36.55       97.39     25.41 o 
  -1   5  25      414.48      407.61     63.33 o 
   1   5  25      122.20      137.74     53.14 o 
   3   5  25        2.01      -12.27     40.23 o 
   5   5  25      267.51      243.86     42.07 o 
  -6   6  25      145.17      116.01     37.18 o 
  -4   6  25        3.51       48.74     65.79 o 
  -2   6  25      256.71      261.59     58.13 o 
   0   6  25     1547.78     1604.18    122.05 o 
   2   6  25      270.86      238.06     39.58 o 
   4   6  25        4.12      -36.03     36.03 o 
  -5   7  25      180.10      216.29     53.07 o 
  -3   7  25      797.81      815.99     96.80 o 
  -1   7  25     1084.72     1180.74     95.84 o 
   1   7  25      104.86      113.82     40.07 o 
   3   7  25     2267.85     2145.61    177.02 o 
  -4   8  25     2526.94     2300.78    204.11 o 
  -2   8  25       11.58       63.04     42.55 o 
   0   8  25     1697.06     1635.37    144.38 o 
   2   8  25     1770.32     1584.70    132.09 o 
  -1   9  25     1491.69     1366.05    123.10 o 
  -8   0  26      317.83      242.30     67.35 o 
  -6   0  26      244.01      234.54     52.78 o 
  -4   0  26     1966.29     1872.45    179.60 o 
  -2   0  26     6931.58     7842.51    345.91 o 
   0   0  26      173.99      203.00    114.39 o 
   2   0  26     5048.30     5612.26    255.83 o 
   4   0  26     3515.53     3871.04    511.25 o 
   6   0  26      402.41      413.51    119.22 o 
  -9   1  26       47.75      163.54     69.84 o 
  -7   1  26      283.46      322.05     58.76 o 
  -5   1  26     3691.85     4012.16    224.17 o 
  -3   1  26     1517.54     1618.52    139.70 o 
  -1   1  26      196.68      316.31     34.30 o 
   1   1  26     4344.60     4716.90    203.39 o 
   3   1  26      257.46      258.33     30.98 o 
   5   1  26      182.90      171.95     34.06 o 
   7   1  26     1056.53     1060.34    160.32 o 
  -8   2  26     2033.50     1574.80    154.26 o 
  -6   2  26     2150.75     1684.40    157.27 o 
  -4   2  26      488.60      494.36     57.21 o 
  -2   2  26     2064.27     1925.88    151.36 o 
   0   2  26     1270.06     1374.75    116.16 o 
   2   2  26      675.75      577.40     67.89 o 
   4   2  26      774.04      783.14     69.23 o 
   6   2  26       67.08       -2.27     49.38 o 
  -7   3  26       56.42      -28.67     37.07 o 
  -5   3  26     1108.45     1008.71     67.60 o 
  -3   3  26      158.11      164.99     33.21 o 
  -1   3  26       27.31       48.84     20.40 o 
   1   3  26     1300.49     1153.01     89.39 o 
   3   3  26      187.70      163.49     38.12 o 
   5   3  26        9.31       29.78     26.23 o 
  -8   4  26      891.70      753.27    111.35 o 
  -6   4  26      141.08      129.51     37.58 o 
  -4   4  26      748.45      641.34     67.65 o 
  -2   4  26     2822.71     3106.54    133.62 o 
   0   4  26      126.50      197.32     45.45 o 
   2   4  26     2498.41     2522.90    225.84 o 
   4   4  26      854.47      772.33     77.14 o 
   6   4  26       61.86       19.08     41.31 o 
  -7   5  26      204.25      226.33     47.44 o 
  -5   5  26     2876.35     2663.02    206.46 o 
  -3   5  26      603.32      586.05     56.71 o 
  -1   5  26     3242.40     3201.69    242.22 o 
   1   5  26     6663.85     7259.42    284.49 o 
   3   5  26     1565.76     1515.80    103.40 o 
   5   5  26      288.86      180.63     41.28 o 
  -6   6  26      627.85      539.13     78.36 o 
  -4   6  26      655.27      694.41     86.23 o 
  -2   6  26     6692.35     7512.01    219.09 o 
   0   6  26      524.02      357.80     69.57 o 
   2   6  26      746.17      625.16     69.46 o 
   4   6  26     1320.55     1270.38    109.38 o 
  -5   7  26      656.31      717.09     92.73 o 
  -3   7  26     1201.18      975.90    117.96 o 
  -1   7  26      228.94      290.82     47.95 o 
   1   7  26     1317.73     1302.71    100.89 o 
   3   7  26      302.80      263.91     42.13 o 
  -4   8  26        4.28       64.25     51.18 o 
  -2   8  26       46.99       36.31     27.67 o 
   0   8  26        1.10      -18.44     44.39 o 
   2   8  26       49.99       93.81     36.14 o 
  -7   1  27       36.28       67.93     29.37 o 
  -5   1  27       25.13        0.53     39.84 o 
  -3   1  27      470.68      477.20     69.44 o 
  -1   1  27     2915.16     3545.21    178.72 o 
   1   1  27       66.61      113.81     36.84 o 
   3   1  27      572.30      594.39     59.42 o 
   5   1  27      930.22      857.92     91.96 o 
  -8   2  27      175.86      261.21     72.25 o 
  -6   2  27      816.14      683.48     72.01 o 
  -4   2  27     1604.25     1619.87    136.83 o 
  -2   2  27       21.27       60.62     46.03 o 
   0   2  27     2699.33     2886.16    177.61 o 
   2   2  27     3894.65     4130.02    128.58 o 
   4   2  27       69.68       85.06     34.03 o 
   6   2  27     1948.00     1819.89    156.77 o 
  -7   3  27      870.49      921.74    115.32 o 
  -5   3  27      153.93      168.69     44.63 o 
  -3   3  27      148.65      215.12     37.78 o 
  -1   3  27     1001.23     1054.77    113.25 o 
   1   3  27      698.81      654.20     81.74 o 
   3   3  27     1591.85     1564.57    107.87 o 
   5   3  27     1570.68     1353.77    109.84 o 
  -6   4  27      469.18      448.58     61.45 o 
  -4   4  27      533.63      491.68     62.91 o 
  -2   4  27      120.45       57.17     34.39 o 
   0   4  27     2093.30     1855.37    132.67 o 
   2   4  27      786.06      793.54     85.95 o 
   4   4  27        2.49      -33.98     33.98 o 
  -7   5  27       30.95       26.38     58.80 o 
  -5   5  27       76.91       52.39     29.40 o 
  -3   5  27      203.09      226.06     53.46 o 
  -1   5  27      717.14      521.18     86.20 o 
   1   5  27       24.48       84.66     40.67 o 
   3   5  27      441.77      333.50     46.98 o 
   5   5  27       44.18        9.58     33.87 o 
  -6   6  27        4.86      109.35     47.16 o 
  -4   6  27        6.01       22.26     51.09 o 
  -2   6  27        7.55      -45.84     45.84 o 
   0   6  27      200.92       96.77     33.40 o 
   2   6  27      184.59      147.14     46.20 o 
   4   6  27       10.82       18.90     33.56 o 
  -3   7  27      249.40      241.22    107.94 o 
  -1   7  27     1806.22     1894.47    161.61 o 
   1   7  27      234.78      202.83     50.94 o 
  -8   0  28      827.38     1553.07    176.68 o 
  -6   0  28      671.68      639.16    128.89 o 
  -4   0  28      369.34      453.73    133.45 o 
  -2   0  28     1310.55     1234.01    156.10 o 
   0   0  28     1000.12     1167.76    150.64 o 
   2   0  28      354.13      295.11     60.10 o 
   4   0  28     2320.31     2075.72    252.51 o 
   6   0  28      484.69      618.65    168.63 o 
  -7   1  28       70.38       39.46     38.68 o 
  -5   1  28      412.10      418.68     66.55 o 
  -3   1  28       25.09       36.04     39.98 o 
  -1   1  28      211.28      201.72     35.61 o 
   1   1  28     3090.73     2707.57    207.92 o 
   3   1  28      266.80      189.47     49.55 o 
   5   1  28        1.41       16.49     28.42 o 
  -6   2  28      136.43       88.68     33.68 o 
  -4   2  28      487.39      504.33     65.64 o 
  -2   2  28     2687.79     2979.39    133.33 o 
   0   2  28      157.49      239.33     45.45 o 
   2   2  28      247.69      170.46     55.52 o 
   4   2  28      200.54      164.68     42.74 o 
  -7   3  28       51.89       71.83     43.10 o 
  -5   3  28       16.49       89.14     32.30 o 
  -3   3  28        4.17       17.85     39.03 o 
  -1   3  28      130.03      123.23     30.16 o 
   1   3  28      578.00      519.86     77.20 o 
   3   3  28       73.96       69.28     37.91 o 
   5   3  28        2.19       37.75     61.05 o 
  -6   4  28     1004.37      861.42     92.85 o 
  -4   4  28       30.51       72.66     33.59 o 
  -2   4  28      339.94      257.79     39.93 o 
   0   4  28      704.59      917.19     92.07 o 
   2   4  28      369.90      353.94     76.97 o 
   4   4  28      521.32      475.12     60.26 o 
  -5   5  28     1035.18      864.37    124.74 o 
  -3   5  28     2275.67     2254.87    184.64 o 
  -1   5  28      132.78      158.79     41.65 o 
   1   5  28     1301.22     1343.54    105.72 o 
   3   5  28     1091.07     1087.07     97.36 o 
  -4   6  28       50.41       10.28     39.45 o 
  -2   6  28     2990.59     2886.24    294.57 o 
   0   6  28     1605.05     1751.44    133.56 o 
   2   6  28      172.45      238.42     40.96 o 
  -3   7  28      709.20      377.46     81.73 o 
  -1   7  28       29.56       81.88     48.52 o 
   1   7  28      764.17      579.55     65.05 o 
  -7   1  29      290.90      201.10     48.08 o 
  -5   1  29       33.55       44.80     39.76 o 
  -3   1  29      168.21      197.87     39.31 o 
  -1   1  29     1403.71     1368.54    119.74 o 
   1   1  29      244.38      267.30     45.51 o 
   3   1  29      243.83      231.57     48.38 o 
   5   1  29     1792.93     1670.50    216.20 o 
  -6   2  29       14.40      -10.74     33.68 o 
  -4   2  29      407.72      429.16     50.34 o 
  -2   2  29      183.74      163.07     61.24 o 
   0   2  29       44.66       74.25     39.53 o 
   2   2  29     1941.47     2074.92    189.79 o 
   4   2  29      754.28      759.80     88.00 o 
  -5   3  29       99.80      183.36     45.57 o 
  -3   3  29      154.13      156.85     65.18 o 
  -1   3  29     1836.72     1655.92    145.12 o 
   1   3  29     1038.03     1157.88    120.59 o 
   3   3  29      898.67      691.75     86.68 o 
  -6   4  29     1443.17     1714.34    169.15 o 
  -4   4  29     1091.77      959.11    122.67 o 
  -2   4  29      230.26      239.28     56.65 o 
   0   4  29       96.26      153.53     47.03 o 
   2   4  29      816.02      978.58    130.73 o 
   4   4  29       97.94        7.49     44.55 o 
  -5   5  29       88.14       45.29     47.25 o 
  -3   5  29       21.73       -7.52     44.58 o 
  -1   5  29      134.99      118.08     39.11 o 
   1   5  29        2.47       22.62     28.75 o 
   3   5  29        0.40      -32.71     32.71 o 
  -2   6  29      283.86      267.39     63.85 o 
   0   6  29       14.87       67.80     65.42 o 
  -6   0  30     2309.38     1870.90    285.81 o 
  -4   0  30      147.98      305.97     68.58 o 
  -2   0  30     1338.59     1352.66    131.02 o 
   0   0  30     2009.03     2200.44    257.63 o 
   2   0  30       12.48        3.40     96.13 o 
   4   0  30      411.50      605.23    126.74 o 
  -5   1  30      629.30      573.65     67.95 o 
  -3   1  30     1972.36     1925.21    169.46 o 
  -1   1  30      218.34      156.38     46.20 o 
   1   1  30     1547.23     1487.65    124.48 o 
   3   1  30     1848.05     1721.83    206.61 o 
  -6   2  30      561.00      391.07     62.90 o 
  -4   2  30       87.98       66.48     43.69 o 
  -2   2  30        7.67       51.62     55.65 o 
   0   2  30       81.90       84.34     42.46 o 
   2   2  30        3.36       67.03     40.06 o 
   4   2  30      554.10      541.15     71.35 o 
  -5   3  30        4.28      -15.11     41.00 o 
  -3   3  30      100.29       29.72     46.33 o 
  -1   3  30       82.79       92.73     41.58 o 
   1   3  30      779.96      837.45     88.52 o 
   3   3  30      205.99      155.10     48.90 o 
  -4   4  30       19.89      110.35     41.65 o 
  -2   4  30       10.69       58.07     34.39 o 
   0   4  30      833.83      738.48     87.57 o 
   2   4  30       34.64       81.92    130.23 o 
  -3   5  30     2543.87     2191.47    230.62 o 
  -1   5  30        2.50       12.82     45.36 o 
   1   5  30     1032.48     1015.53     86.26 o 
  -5   1  31      530.63      463.89     65.78 o 
  -3   1  31       53.46       63.89     63.02 o 
  -1   1  31      510.04      425.26     53.30 o 
   1   1  31     1410.51     1226.23    121.34 o 
   3   1  31       66.07      115.23     44.76 o 
  -4   2  31     1397.21     1293.76    138.07 o 
  -2   2  31     1184.66     1162.61    156.91 o 
   0   2  31       92.59      101.05     70.65 o 
   2   2  31     1390.93     1272.28    121.93 o 
  -3   3  31       98.38      -10.35     35.43 o 
  -1   3  31      719.80      741.71    125.40 o 
   1   3  31     1146.93     1078.56    141.06 o 
  -2   4  31      143.64       90.28     47.58 o 
   0   4  31        8.07       92.39     40.06 o 
  -4   0  32      141.14       92.45     91.83 o 
  -2   0  32      568.49      591.70     92.37 o 
   0   0  32     2272.05     2334.60    270.59 o 
  -3   1  32     1130.92     1087.43    109.42 o 
  -1   1  32      419.55      337.86     52.19 o 
   1   1  32      277.89      332.00     50.22 o 
  -2   2  32        5.03       71.93     41.99 o 
   0   2  32      350.67      338.86     53.47 o 
  -1   3  32       26.41        6.66    160.30 o 
                                                 
